# Supplementary material for: Magnetic record of Mio-Pliocene red clay and Quaternary loess-paleosol sequence in the Chinese Loess Plateau
Source: Data Brief. 2017 Nov 21;16:411–7. doi: 10.1016/j.dib.2017.11.059 (PMC5723265; doi:10.1016/j.dib.2017.11.059)
Supplement: Supplementary file 2 — Supplementary material [file mmc2.xlsx]

## Sheet: magnetic susceptibility
Depth	Composite age	c	cfd
(m)	(Ma)	(10-8 m3kg-1)	(%)
0	0.0015123	115.642	11.8162
0.1	0.00273643	120.662	12.1542
0.2	0.00415336	117.408	12.1945
0.3	0.00570107	106.971	11.3662
0.4	0.00684686	120.197	10.4986
0.5	0.00765082	129.598	11.0296
0.6	0.00864102	133.5	11.935
0.7	0.0102306	109.609	11.6211
0.8	0.0118042	66.9777	10.9623
0.9	0.0137306	68.544	10.1309
1	0.0153484	66.9921	10.6916
1.1	0.0170149	70.6072	11.0258
1.2	0.0186997	76.0291	10.5946
1.3	0.0203352	71.5593	10.0089
1.4	0.0217739	72.9076	9.92946
1.5	0.0233027	77.3132	9.55304
1.6	0.0249604	75.7185	9.65747
1.7	0.0263634	87.0259	10.2656
1.8	0.0277617	97.1568	11.9608
1.9	0.0291369	102.056	12.1029
2	0.0304549	97.9156	11.5321
2.1	0.0318022	107.065	13.6378
2.2	0.0330645	105.099	15.2962
2.3	0.0343242	109.546	14.5113
2.4	0.0356722	110.45	11.4046
2.5	0.0370989	108.146	11.0128
2.6	0.038438	109.756	11.4152
2.7	0.0397541	105.542	12.7297
2.8	0.0412105	99.2671	13.0846
2.9	0.0427018	89.3479	13.3752
3	0.0439815	101.021	12.8248
3.1	0.0452819	105.555	12.6251
3.2	0.046605	104.823	11.5801
3.3	0.0480861	105.622	12.0851
3.4	0.0493825	104.84	12.83
3.5	0.05082	101.677	14.4988
3.6	0.0520118	112.88	13.9938
3.7	0.0530852	116.26	12.3951
3.8	0.0541879	116.21	12.5177
3.9	0.0553923	104.575	14.3106
4	0.0565909	105.926	14.526
4.1	0.0577834	107.277	14.7414
4.2	0.0591023	100.845	11.7552
4.3	0.0605174	90.9275	8.73089
4.4	0.061786	88.5793	7.58115
4.5	0.0632308	81.8877	8.93769
4.6	0.0647608	64.0548	10.2832
4.7	0.0659402	119.394	10.0117
4.8	0.0671277	118.94	9.94727
4.9	0.0682995	113.336	8.60758
5	0.0694947	103.873	9.65425
5.1	0.0706529	98.1299	8.81756
5.2	0.0719301	89.2662	10.1888
5.3	0.0733303	85.8272	9.794
5.4	0.0747232	81.6544	10.3906
5.5	0.0760334	85.8682	10.0881
5.6	0.0773914	82.9879	8.84806
5.7	0.0788857	70.6302	8.15036
5.8	0.0796991	68.4322	7.38971
5.9	0.0805124	66.2341	6.62907
6	0.0820083	64.47	7.27284
6.1	0.0834696	62.2191	7.40996
6.2	0.0850484	64.0066	7.41182
6.3	0.0865032	65.9749	7.07241
6.4	0.0879703	72.863	7.8634
6.5	0.0894234	67.4231	9.78505
6.6	0.0910545	71.7364	11.8413
6.7	0.092722	72.7916	11.4638
6.8	0.0942527	76.7508	9.51354
6.9	0.0957015	74.1655	8.01261
7	0.0972394	80.2006	6.69167
7.1	0.0986615	69.6026	7.32425
7.2	0.10059	66.0483	6.81552
7.3	0.101935	115.331	9.90177
7.4	0.103032	128.568	13.5441
7.5	0.104104	134.206	14.6473
7.6	0.10522	149.756	15.269
7.7	0.106347	133.484	12.4387
7.8	0.107585	140.542	12.5342
7.9	0.108712	143.116	13.365
8	0.109961	155.781	14.3805
8.1	0.111097	165.885	15.463
8.2	0.11245	159.984	14.0298
8.3	0.113727	157.407	13.6606
8.4	0.114799	147.546	13.1939
8.5	0.115947	142.945	13.4024
8.6	0.117146	158.383	13.68
8.7	0.118194	188.729	14.5613
8.8	0.119369	202.921	15.9807
8.9	0.12065	188.555	15.9931
9	0.121962	196.154	15.4023
9.1	0.12329	184.564	12.6216
9.2	0.124693	176.484	12.2225
9.3	0.12626	151.633	10.9053
9.4	0.127827	135.866	12.524
9.5	0.129	127.98	12.5446
9.6	0.130448	104.623	13.0134
9.7	0.131898	95.306	11.7789
9.8	0.13365	77.0758	9.55067
9.9	0.135464	74.4906	8.97038
10	0.137252	75.0317	8.342
10.1	0.139094	75.5728	7.71361
10.2	0.140891	72.0069	11.692
10.3	0.142724	48.5487	8.7916
10.4	0.14462	74.1097	8.28327
10.5	0.146563	71.5193	3.40527
10.6	0.148605	81.9475	5.676
10.7	0.150426	66.007	7.28145
10.8	0.152468	56.6191	8.80234
10.9	0.154886	51.8463	6.52408
11	0.157212	58.0934	5.76469
11.1	0.159688	52.8921	4.80255
11.2	0.162121	49.5189	5.78098
11.3	0.164082	67.1424	8.07163
11.4	0.165513	88.3617	14.5639
11.5	0.167034	101.785	16.8981
11.6	0.168592	104.692	16.1297
11.7	0.169824	121.554	11.6481
11.8	0.17119	126.885	11.9528
11.9	0.172621	121.372	10.5452
12	0.174074	117.857	10.3963
12.1	0.175506	115.171	10.0098
12.2	0.176941	110.983	10.6557
12.3	0.178591	95.0164	10.7219
12.4	0.180202	92.4201	10.0163
12.5	0.18192	82.2101	10.6563
12.6	0.183778	76.4327	9.06473
12.7	0.185672	62.0071	8.23901
12.8	0.187554	56.0447	4.66605
12.9	0.189658	57.3661	4.10399
13	0.191602	51.2954	2.6727
13.1	0.193485	57.1617	9.47002
13.2	0.195429	60.1293	12.0068
13.3	0.197198	63.1112	15.244
13.4	0.198843	78.647	11.8559
13.5	0.200434	83.5484	11.463
13.6	0.20175	128.175	12.0634
13.7	0.203026	139.756	13.0722
13.8	0.204156	142.8	13.8673
13.9	0.205575	172.357	14.6591
14	0.206845	153.042	14.1142
14.1	0.208242	156.34	13.7106
14.2	0.2099	153.883	11.6671
14.3	0.211466	157.004	11.9595
14.4	0.213176	151.102	11.5127
14.5	0.215223	143.484	12.1071
14.6	0.217304	128.285	10.4628
14.7	0.219348	123.07	11.2251
14.8	0.221401	121.46	10.7859
14.9	0.223431	124.056	11.6083
15	0.22514	132.843	11.5348
15.1	0.226884	146.389	9.44433
15.2	0.228556	149.696	8.95769
15.3	0.229935	158.643	9.57953
15.4	0.231594	149.36	13.0789
15.5	0.233294	138.45	14.1255
15.6	0.234329	123.605	12.7091
15.7	0.235567	108.16	13.1157
15.8	0.236662	110.015	11.6565
15.9	0.237988	97.6277	12.3275
16	0.239523	81.0022	9.58181
16.1	0.239523	108.586	10.673
16.2	0.241221	108.868	11.2874
16.3	0.242817	63.1351	14.4123
16.4	0.244379	46.5602	14.9166
16.5	0.245988	36.5312	12.1753
16.6	0.247618	37.5332	8.53226
16.7	0.24933	35.0495	6.90942
16.8	0.251048	56.4425	5.83192
16.9	0.252832	58.807	8.1593
17	0.254507	60.9258	9.744
17.1	0.256369	68.3551	12.1288
17.2	0.258077	71.0911	10.5233
17.3	0.259687	76.738	9.55712
17.4	0.261675	75.1037	10.8682
17.5	0.26354	63.2492	10.0487
17.6	0.265317	66.7822	10.0792
17.7	0.267305	69.2699	9.33509
17.8	0.269052	75.7774	11.4628
17.9	0.27073	85.0055	11.3628
18	0.272415	75.4791	12.372
18.1	0.274151	85.7003	11.5488
18.2	0.275805	109.445	9.35675
18.3	0.277414	117.12	6.32058
18.4	0.279025	125.906	8.49071
18.5	0.280583	132.781	10.5377
18.6	0.282123	125.582	13.3158
18.7	0.283659	135.684	12.5783
18.8	0.28526	132.478	13.457
18.9	0.286738	142.035	12.8682
19	0.288089	195.809	12.8696
19.1	0.289356	203.003	12.4068
19.2	0.290694	176.953	12.3803
19.3	0.292234	169.412	12.6607
19.4	0.293743	166.84	13.4256
19.5	0.295336	173.159	13.6565
19.6	0.296798	176.867	12.6103
19.7	0.298495	165.479	13.0431
19.8	0.300016	192.673	12.7575
19.9	0.301536	197.517	13.8402
20	0.303093	198.333	12.947
20.1	0.304863	189.232	13.5628
20.2	0.306441	186.454	13.952
20.3	0.308276	143.775	13.0997
20.4	0.309931	33.9472	10.1532
20.5	0.311484	36.199	7.59769
20.6	0.313188	33.5301	7.94491
20.7	0.314914	32.2853	8.3664
20.8	0.316438	41.1215	9.75529
20.9	0.31792	26.4192	11.185
21	0.319382	23.7508	12.3207
21.1	0.320968	23.912	12.7517
21.2	0.322588	19.5746	9.43704
21.3	0.324207	24.987	9.28578
21.4	0.325716	25.8369	5.69818
21.5	0.327365	20.2647	6.58001
21.6	0.328976	17.818	8.24114
21.7	0.330603	23.4971	10.5644
21.8	0.332046	23.0236	9.80464
21.9	0.333535	22.3072	10.0932
22	0.335031	20.0775	10.0932
22.1	0.336534	19.0644	9.49495
22.2	0.337902	23.0327	6.59498
22.3	0.339269	20.0755	8.97593
22.4	0.340526	23.6192	9.71668
22.5	0.341969	23.5367	10.8995
22.6	0.343228	24.5878	11.0675
22.7	0.344581	23.0115	12.9194
22.8	0.34599	23.0044	10.4633
22.9	0.347275	24.0195	6.2903
23	0.348359	30.4854	3.51252
23.1	0.349424	24.7746	3.42898
23.2	0.350799	27.6667	3.9418
23.3	0.351957	33.5497	6.28385
23.4	0.353062	34.2195	9.65686
23.5	0.354055	44.5405	13.2955
23.6	0.355119	47.5462	14.7894
23.7	0.356235	55.7955	14.9998
23.8	0.357423	55.4387	12.9704
23.9	0.358459	48.9406	11.5419
24	0.359547	50.932	10.4614
24.1	0.360662	49.7719	10.9951
24.2	0.362048	49.1411	14.5882
24.3	0.363447	51.0453	15.8892
24.4	0.365092	64.5454	16.3691
24.5	0.366732	80.8066	13.7498
24.6	0.36865	89.8422	14.5413
24.7	0.370275	94.2261	14.5413
24.8	0.371913	97.3445	15.1987
24.9	0.373633	99.5332	14.3039
25	0.375169	144.433	14.6127
25.1	0.376597	184.564	15.3148
25.2	0.377884	164.669	15.2649
25.3	0.379595	160.214	15.2602
25.4	0.381028	115.495	15.1203
25.5	0.38265	84.0815	15.2213
25.6	0.384459	98.6858	13.9092
25.7	0.386276	90.6436	11.647
25.8	0.388261	94.7174	11.0563
25.9	0.390059	84.3786	12.6144
26	0.391903	85.1815	12.595
26.1	0.393795	85.9845	12.5756
26.2	0.395788	100.628	12.3873
26.3	0.39807	72.0716	10.2504
26.4	0.400261	70.2544	11.583
26.5	0.402412	68.7988	8.67862
26.6	0.404814	61.0696	10.1306
26.7	0.407184	45.2209	8.943
26.8	0.409414	43.6767	12.2079
26.9	0.411633	47.3663	10.8733
27	0.413853	40.113	13.5085
27.1	0.416034	44.4527	11.1176
27.2	0.41806	41.8041	8.81739
27.3	0.420129	42.5853	4.21194
27.4	0.422074	48.2276	5.27695
27.5	0.423987	49.4405	7.17408
27.6	0.425808	61.0806	9.10685
27.7	0.427583	64.1435	9.98539
27.8	0.42932	62.8817	10.3242
27.9	0.430958	62.3536	9.9671
28	0.432733	59.4791	10.3415
28.1	0.434414	66.2189	10.9696
28.2	0.43623	60.6775	11.6166
28.3	0.43804	63.856	11.5948
28.4	0.439935	59.41	13.2695
28.5	0.441856	52.5381	13.0554
28.6	0.443793	48.2765	12.5319
28.7	0.445827	43.8129	11.5278
28.8	0.447944	47.7399	8.49323
28.9	0.45004	42.961	8.88057
29	0.452125	37.0246	8.68831
29.1	0.454183	41.6076	9.28465
29.2	0.456151	49.1435	7.12466
29.3	0.45807	44.3023	4.41639
29.4	0.459881	38.3113	4.63599
29.5	0.46161	29.645	4.62402
29.6	0.463381	27.1644	6.18259
29.7	0.465236	27.7587	9.99211
29.8	0.467047	26.3909	10.1911
29.9	0.468493	25.2109	9.32858
30	0.470015	26.4535	9.83725
30.1	0.471312	30.741	9.78562
30.2	0.472531	35.0284	8.97771
30.3	0.473831	43.648	7.40025
30.4	0.474893	48.9931	7.79461
30.5	0.476044	53.4209	7.76732
30.6	0.477662	58.5301	6.63881
30.7	0.479204	48.7761	7.49351
30.8	0.480875	52.9567	9.16964
30.9	0.482403	51.8105	7.29801
31	0.483935	46.4381	7.88414
31.1	0.48549	56.4306	7.84291
31.2	0.487052	55.1484	11.9351
31.3	0.488743	55.1553	14.6318
31.4	0.490533	58.9506	13.8992
31.5	0.492408	64.8498	14.0469
31.6	0.494285	53.7332	10.4168
31.7	0.496151	45.7576	11.1213
31.8	0.498034	51.3139	8.88193
31.9	0.499822	42.5342	10.869
32	0.501369	46.8004	9.60899
32.1	0.50276	69.0932	11.3616
32.2	0.504036	80.9853	12.0476
32.3	0.505004	101.7	13.1147
32.4	0.506175	106.174	13.6312
32.5	0.507282	92.7351	14.5882
32.6	0.508304	96.7718	16.1741
32.7	0.509494	151.371	16.1997
32.8	0.510611	176.656	14.6034
32.9	0.5118	199.017	13.1554
33	0.51314	193.834	13.1
33.1	0.514209	193.607	15.4231
33.2	0.51533	208.012	15.5941
33.3	0.51642	195.884	15.1793
33.4	0.517578	190.7	13.2679
33.5	0.518569	173.06	12.6883
33.6	0.519811	129.459	12.6115
33.7	0.52104	105.673	11.622
33.8	0.522207	93.7822	12.2675
33.9	0.523326	71.9344	11.4995
34	0.524514	73.452	11.7797
34.1	0.525754	70.2433	11.4744
34.2	0.527075	55.2881	11.7593
34.3	0.52848	65.867	10.9259
34.4	0.52987	58.2272	9.60114
34.5	0.531194	45.8758	8.99022
34.6	0.532452	41.3282	9.94731
34.7	0.533753	46.4636	12.818
34.8	0.535023	46.4314	12.7014
34.9	0.53629	47.9307	12.2869
35	0.537627	44.3415	9.91729
35.1	0.538946	49.5916	9.81467
35.2	0.540261	59.2085	8.969
35.3	0.541584	61.9998	9.9637
35.4	0.542975	78.6822	10.6113
35.5	0.54418	73.4864	11.9835
35.6	0.545356	90.7009	10.9702
35.7	0.546635	79.1729	10.9702
35.8	0.547915	55.6266	9.64101
35.9	0.549265	64.7357	9.33073
36	0.550666	66.5155	9.16531
36.1	0.551968	66.1376	9.29202
36.2	0.553398	70.634	10.2142
36.3	0.554792	71.9331	10.3217
36.4	0.556024	66.7188	10.3316
36.5	0.557179	62.0377	9.70338
36.6	0.558529	53.2059	9.64154
36.7	0.559987	49.2282	10.165
36.8	0.561306	58.6164	11.7501
36.9	0.562648	68.5638	12.0721
37	0.564079	91.339	12.8061
37.1	0.565613	81.9691	11.8538
37.2	0.567035	76.7741	12.5329
37.3	0.568684	68.7004	11.3752
37.4	0.570466	70.9434	11.0735
37.5	0.572308	67.3244	10.8033
37.6	0.574143	58.8589	11.3825
37.7	0.576061	57.5336	10.7238
37.8	0.577898	50.9603	9.36937
37.9	0.57987	45.0921	8.07307
38	0.582027	43.4603	8.20056
38.1	0.584026	46.0593	9.08945
38.2	0.586063	47.7801	9.11124
38.3	0.587982	52.0336	9.81046
38.4	0.589743	49.3133	9.72802
38.5	0.591707	47.9005	9.49459
38.6	0.59367	45.6704	9.77471
38.7	0.595405	39.229	8.60012
38.8	0.597006	42.3846	8.84089
38.9	0.598609	42.1361	8.14247
39	0.600345	40.8294	9.06617
39.1	0.602035	42.1386	9.92703
39.2	0.60367	42.5486	10.1023
39.3	0.605406	40.9664	9.66752
39.4	0.607002	43.3419	8.81652
39.5	0.608479	42.3763	8.59526
39.6	0.609999	42.7192	8.16585
39.7	0.611522	46.237	9.28427
39.8	0.613215	45.5349	8.44136
39.9	0.614908	49.9835	9.14683
40	0.616219	49.7197	7.22833
40.1	0.61781	51.1194	8.30281
40.2	0.619349	48.8452	8.34106
40.3	0.621167	49.0497	10.0183
40.4	0.622857	50.0688	9.91311
40.5	0.624574	45.0437	9.0532
40.6	0.626105	46.0762	9.01665
40.7	0.627948	45.7834	8.45674
40.8	0.629923	39.3298	10.5482
40.9	0.631818	38.2633	8.24561
41	0.633897	37.0613	9.31774
41.1	0.636022	38.3603	6.00966
41.2	0.637998	39.7419	6.10589
41.3	0.640051	40.2633	6.17577
41.4	0.64192	26.5634	5.8146
41.5	0.643166	24.933	6.97302
41.6	0.644396	34.011	6.72885
41.7	0.645502	46.0698	9.12826
41.8	0.646686	40.9796	10.58
41.9	0.647889	44.2231	9.79971
42	0.649163	45.0359	10.6375
42.1	0.650783	54.3778	9.20797
42.2	0.652741	56.2918	10.4389
42.3	0.653853	60.7068	9.93535
42.4	0.655036	57.9846	11.6555
42.5	0.656343	58.4044	9.72222
42.6	0.657434	61.5643	10.1023
42.7	0.658879	57.81	9.73684
42.8	0.660102	54.1199	10.7482
42.9	0.661452	53.3571	9.82224
43	0.662704	50.3427	10.1409
43.1	0.664029	41.0092	11.6096
43.2	0.66536	38.2757	12.594
43.3	0.666697	37.6895	10.8896
43.4	0.667995	35.3897	9.69616
43.5	0.66944	29.8625	8.21793
43.6	0.670757	30.9507	7.25174
43.7	0.67175	28.2923	5.33685
43.8	0.672947	30.7361	6.71387
43.9	0.674439	38.4091	9.26459
44	0.675781	46.3305	11.7152
44.1	0.677051	48.6224	10.25
44.2	0.678183	46.9148	9.21296
44.3	0.679278	42.6112	7.42725
44.4	0.680515	39.177	7.749
44.5	0.682083	32.2039	4.78604
44.6	0.683582	28.4321	7.10522
44.7	0.684944	29.0478	5.47778
44.8	0.686592	27.8695	8.70359
44.9	0.688059	27.1096	6.68203
45	0.689526	24.9491	7.64757
45.1	0.691092	23.6445	5.81066
45.2	0.692661	25.4954	4.13893
45.3	0.694294	21.7581	2.73913
45.4	0.695802	23.8056	2.00384
45.5	0.697356	24.4032	4.0724
45.6	0.69874	76.9437	6.85603
45.7	0.699886	73.5642	9.17863
45.8	0.701358	48.338	10.2605
45.9	0.702842	47.3793	9.70322
46	0.70426	43.7213	9.04185
46.1	0.705617	39.8333	6.86996
46.2	0.706736	36.7028	7.48517
46.3	0.707942	29.4403	5.91109
46.4	0.709261	23.8532	5.78583
46.5	0.710647	28.7158	2.83234
46.6	0.711844	29.7428	3.63006
46.7	0.7129	30.1116	3.36626
46.8	0.714046	39.8421	5.40127
46.9	0.715415	38.3735	7.01596
47	0.716762	36.0606	7.76854
47.1	0.718104	36.2857	7.32084
47.2	0.71938	30.7754	6.3416
47.3	0.720493	23.4426	7.06809
47.4	0.721727	26.4792	5.54693
47.5	0.722909	27.1301	6.33598
47.6	0.724093	27.0972	7.00648
47.7	0.725236	29.9198	10.6537
47.8	0.726483	27.4013	9.33005
47.9	0.727695	29.0649	11.01
48	0.728966	28.6785	10.0355
48.1	0.73021	31.7174	14.3102
48.2	0.73146	31.7359	13.0579
48.3	0.73286	29.2347	14.3354
48.4	0.734366	28.4503	12.6542
48.5	0.735516	32.7909	14.7892
48.6	0.736843	30.9122	13.9474
48.7	0.738081	33.321	13.8813
48.8	0.739402	35.7189	11.353
48.9	0.740892	39.1983	12.8136
49	0.742212	43.3124	12.701
49.1	0.743577	47.249	13.385
49.2	0.744953	42.4383	13.7223
49.3	0.746228	48.0007	13.6287
49.4	0.747527	51.6156	12.4923
49.5	0.74898	49.4583	11.7526
49.6	0.750428	51.3737	10.9033
49.7	0.752062	49.8574	11.8413
49.8	0.753603	46.3835	9.76136
49.9	0.755342	44.8101	11.8227
50	0.757146	40.1724	9.78677
50.1	0.758867	35.5411	9.06556
50.2	0.760614	31.6333	6.63288
50.3	0.76232	38.004	5.6809
50.4	0.764095	20.2898	5.94234
50.5	0.765747	21.8875	4.78992
50.6	0.767353	22.7615	6.6464
50.7	0.769002	23.022	6.89332
50.8	0.770743	25.3333	8.20457
50.9	0.772423	23.5261	8.30886
51	0.773943	22.4158	10.1408
51.1	0.775325	20.3607	8.0359
51.2	0.776803	21.2546	7.61045
51.3	0.778313	24.9428	3.97604
51.4	0.779633	24.2804	6.80558
51.5	0.781	23.2999	7.69122
51.6	0.782011	26.2962	12.7156
51.7	0.783036	28.4673	10.4258
51.8	0.783999	26.9167	11.1911
51.9	0.785071	31.1187	9.88597
52	0.786105	34.1097	11.886
52.1	0.787101	35.937	11.62
52.2	0.788059	41.2345	10.0509
52.3	0.788943	43.4902	10.3762
52.4	0.789972	44.1143	11.1051
52.5	0.790998	51.7966	12.3005
52.6	0.791928	49.3312	12.4014
52.7	0.792894	60.8635	11.7717
52.8	0.793836	72.4437	11.9261
52.9	0.794807	69.8783	10.6919
53	0.795806	70.8377	10.6602
53.1	0.796719	82.3431	9.4659
53.2	0.797767	67.9514	10.1052
53.3	0.798812	71.7754	9.61344
53.4	0.799863	74.1658	10.8768
53.5	0.801029	83.7533	11.9815
53.6	0.802342	81.3656	11.6497
53.7	0.803582	69.0986	10.7218
53.8	0.804848	56.6004	9.5972
53.9	0.8061	52.8943	9.40239
54	0.807542	49.3502	7.62707
54.1	0.80899	40.4058	7.39909
54.2	0.810548	40.1556	8.77824
54.3	0.812153	41.8017	10.4715
54.4	0.81377	38.9413	9.14211
54.5	0.815289	33.6374	7.33836
54.6	0.816812	33.4102	6.37793
54.7	0.818442	43.2686	8.49433
54.8	0.820369	41.8081	6.3659
54.9	0.822532	45.2766	5.22412
55	0.824744	42.465	4.32744
55.1	0.827055	47.3152	9.15937
55.2	0.829091	49.3819	8.3942
55.3	0.830862	45.8161	7.70839
55.4	0.832474	51.6822	7.18552
55.5	0.83403	45.8849	8.43352
55.6	0.835568	53.3196	8.39564
55.7	0.837139	25.4424	4.54446
55.8	0.838572	18.5292	6.11264
55.9	0.840028	21.53	5.51079
56	0.841459	24.9892	6.83
56.1	0.842987	28.1025	5.3648
56.2	0.844266	23.5883	6.82449
56.3	0.845538	17.6911	6.40496
56.4	0.846869	23.3577	9.08153
56.5	0.848148	22.5157	6.88109
56.6	0.849372	21.716	6.88109
56.7	0.850657	21.9486	5.05923
56.8	0.851901	25.4329	5.76776
56.9	0.853064	25.3734	9.43973
57	0.854296	26.0458	9.14836
57.1	0.855351	24.4207	12.7496
57.2	0.856521	20.1688	11.2448
57.3	0.857665	20.5666	9.74727
57.4	0.858873	22.2988	6.45115
57.5	0.860159	20.5367	4.23898
57.6	0.861335	22.3307	8.09342
57.7	0.862438	21.3275	9.51364
57.8	0.863712	20.2733	11.5921
57.9	0.86485	21.0441	10.8841
58	0.866084	19.1981	8.48464
58.1	0.867429	23.7935	8.40047
58.2	0.868875	18.9046	5.3798
58.3	0.870141	20.2333	5.585
58.4	0.871389	21.2869	2.83367
58.5	0.872801	19.7408	2.97444
58.6	0.874121	20.3398	3.14347
58.7	0.875517	18.5438	4.21129
58.8	0.877073	18.4124	5.9474
58.9	0.878552	20.4506	8.30675
59	0.880087	19.5621	7.32822
59.1	0.881632	18.5401	6.51122
59.2	0.883051	18.566	4.58975
59.3	0.884313	22.6859	7.25179
59.4	0.885504	16.819	10.3415
59.5	0.886855	17.5985	11.1352
59.6	0.888175	19.6881	9.23326
59.7	0.889405	20.4911	6.06069
59.8	0.89061	39.0075	5.87272
59.9	0.891813	44.7023	7.60033
60	0.893026	48.4732	9.09318
60.1	0.894188	45.5072	10.3485
60.2	0.895291	58.3381	12.1863
60.3	0.896463	63.7309	13.013
60.4	0.897535	66.6698	13.5808
60.5	0.898651	58.0564	11.4816
60.6	0.899855	49.1201	9.76631
60.7	0.900946	48.6198	8.78055
60.8	0.902119	45.203	9.45523
60.9	0.903271	54.8369	10.8769
61	0.904421	57.5035	10.293
61.1	0.905592	52.9902	9.98075
61.2	0.906792	45.9177	10.6223
61.3	0.908018	36.6392	11.0007
61.4	0.909373	28.9281	11.074
61.5	0.910633	24.1501	9.30634
61.6	0.911774	22.0129	10.1852
61.7	0.912936	19.5824	10.2694
61.8	0.914055	25.0499	9.07888
61.9	0.9153	22.364	9.34343
62	0.916404	22.4756	10.3175
62.1	0.917617	30.5453	11.6931
62.2	0.918993	26.6731	10.1058
62.3	0.920356	27.7521	7.51783
62.4	0.921578	27.8033	8.25857
62.5	0.922887	29.1116	11.3503
62.6	0.924348	29.1533	11.7805
62.7	0.92564	28.2183	12.8387
62.8	0.92695	28.1098	11.2308
62.9	0.928319	31.1309	11.6236
63	0.929685	34.1519	12.0165
63.1	0.931206	34.921	11.9329
63.2	0.932691	35.1184	10.4156
63.3	0.934149	35.223	11.2586
63.4	0.935626	34.454	9.06778
63.5	0.937121	31.8259	10.6165
63.6	0.93872	35.3271	10.5441
63.7	0.939992	38.8282	10.4717
63.8	0.941215	49.5772	11.772
63.9	0.942397	43.617	11.7975
64	0.943658	29.8143	10.8345
64.1	0.944783	28.0824	9.64397
64.2	0.945654	36.0197	7.3097
64.3	0.946484	43.9104	7.93002
64.4	0.94735	43.9092	8.63841
64.5	0.948284	54.0973	11.5287
64.6	0.949174	59.6047	12.2637
64.7	0.949955	84.5047	13.5505
64.8	0.95088	97.6963	12.6341
64.9	0.951603	108.652	13.5846
65	0.952377	111.447	12.864
65.1	0.953375	124.677	13.3752
65.2	0.954335	107.825	12.8994
65.3	0.955311	103.239	13.486
65.4	0.956296	86.4246	13.9333
65.5	0.957277	83.0389	13.4385
65.6	0.958274	78.7341	13.1465
65.7	0.959368	70.9232	13.1313
65.8	0.96047	73.2146	12.4652
65.9	0.961522	65.3705	10.8848
66	0.962659	55.3768	9.54116
66.1	0.963727	57.4157	8.87213
66.2	0.964802	50.9361	8.95259
66.3	0.96592	55.2648	9.28373
66.4	0.967188	48.6864	11.35
66.5	0.968223	55.8884	13.4833
66.6	0.969316	54.8744	14.3772
66.7	0.970384	80.8136	12.7641
66.8	0.971147	82.5339	10.3451
66.9	0.971919	63.7073	9.80526
67	0.972866	52.2115	9.06399
67.1	0.973771	54.0862	10.2866
67.2	0.974717	58.4561	9.49392
67.3	0.97562	67.1339	10.0469
67.4	0.976812	57.0567	11.721
67.5	0.978027	58.0144	12.427
67.6	0.979273	58.6353	13.7155
67.7	0.980593	57.8325	12.4133
67.8	0.98189	52.7817	12.8206
67.9	0.983309	47.9132	11.5436
68	0.984524	48.9701	11.7347
68.1	0.985745	53.9584	11.4371
68.2	0.986932	52.9818	12.369
68.3	0.988	58.5301	12.6842
68.4	0.999317	57.0521	12.2873
68.5	1.00053	60.5698	10.8737
68.6	1.00166	66.3093	9.67476
68.7	1.00283	66.2738	10.0673
68.8	1.00399	62.1222	11.4579
68.9	1.00527	63.3869	12.4124
69	1.00637	65.5118	12.0143
69.1	1.0074	63.0749	10.9778
69.2	1.00866	67.8543	9.90503
69.3	1.0101	70.3619	10.6773
69.4	1.01135	76.3683	10.5407
69.5	1.01224	79.4281	9.82062
69.6	1.01322	67.5691	9.98422
69.7	1.01433	65.7388	10.1803
69.8	1.01538	69.5653	11.3944
69.9	1.01646	88.3297	8.07295
70	1.01726	94.086	10.8682
70.1	1.01809	97.4771	12.3763
70.2	1.01896	87.6268	15.9572
70.3	1.01977	80.2224	14.1965
70.4	1.02062	71.8871	15.8856
70.5	1.02145	67.9965	14.1337
70.6	1.0224	79.0573	12.5631
70.7	1.02336	66.1529	8.52777
70.8	1.02427	59.2104	7.95105
70.9	1.02522	52.4468	6.77197
71	1.02624	46.5032	6.98176
71.1	1.02712	38.2859	6.68095
71.2	1.0281	39.2825	7.8406
71.3	1.02909	56.6006	8.08411
71.4	1.03006	52.1147	8.65575
71.5	1.03092	57.1604	7.71525
71.6	1.03176	61.5659	7.6081
71.7	1.03265	92.6169	9.58948
71.8	1.0337	85.7512	10.8596
71.9	1.03487	113.351	10.2018
72	1.036	127.292	7.83853
72.1	1.03703	55.3094	8.06452
72.2	1.03817	122.36	8.7861
72.3	1.03934	108.574	10.1639
72.4	1.04052	105.18	9.93132
72.5	1.04162	101.887	10.1834
72.6	1.04276	104.995	9.93192
72.7	1.04391	116.79	10.6078
72.8	1.04507	116.789	11.2727
72.9	1.0462	107.38	12.1089
73	1.04732	104.714	12.6579
73.1	1.04855	108.63	12.9281
73.2	1.04969	106.633	12.1768
73.3	1.05093	93.9638	11.107
73.4	1.05204	89.68	9.62262
73.5	1.05324	60.3133	8.27248
73.6	1.05447	39.0072	8.39219
73.7	1.0557	34.3865	9.62553
73.8	1.05708	42.3222	9.24363
73.9	1.05842	66.2632	12.1436
74	1.0597	79.4453	13.8763
74.1	1.06085	58.6692	13.5993
74.2	1.06209	52.6337	12.3636
74.3	1.06324	58.6456	12.0839
74.4	1.06456	65.3797	12.4657
74.5	1.06589	72.2087	12.4715
74.6	1.06713	76.6386	11.0977
74.7	1.06836	88.8835	9.70484
74.8	1.0695	72.0751	10.4126
74.9	1.07073	69.9359	11.6766
75	1.072	63.0097	12.4812
75.1	1.07365	49.5256	12.3588
75.2	1.07519	42.6529	11.8297
75.3	1.07682	32.6272	10.9839
75.4	1.07854	32.5	10.3289
75.5	1.0803	33.1775	10.2029
75.6	1.08189	32.3728	9.67385
75.7	1.0833	32.4498	8.54683
75.8	1.08483	26.7295	10.4406
75.9	1.08646	31.6087	8.34979
76	1.08791	32.0101	7.5448
76.1	1.08971	31.912	2.7637
76.2	1.09114	25.6027	5.83829
76.3	1.09281	33.1922	8.06052
76.4	1.09435	31.2741	9.25099
76.5	1.09607	29.7975	8.73016
76.6	1.09749	31.3222	6.4652
76.7	1.09888	31.9636	8.38319
76.8	1.10049	35.6478	7.97996
76.9	1.1023	35.2711	11.9869
77	1.10377	30.3432	12.0927
77.1	1.1059	14.722	12.7153
77.2	1.10804	14.1112	10.6646
77.3	1.10995	13.3477	11.9276
77.4	1.11193	20.9544	12.2291
77.5	1.11337	36.8649	16.5976
77.6	1.1149	18.723	13.6084
77.7	1.11653	21.9308	10.8077
77.8	1.1179	28.2407	6.57429
77.9	1.11926	34.2523	10.1135
78	1.12021	44.1124	11.9304
78.1	1.12124	47.9535	12.835
78.2	1.12225	54.5785	10.2125
78.3	1.12342	60.1347	10.9993
78.4	1.12447	87.0979	10.7472
78.5	1.12552	84.0673	12.257
78.6	1.12668	97.8504	12.2672
78.7	1.12766	107.355	15.8762
78.8	1.12865	139.51	12.0178
78.9	1.12973	168.004	12.3559
79	1.13079	162.645	11.0615
79.1	1.13205	157.61	15.4998
79.2	1.13306	161.055	15.9803
79.3	1.13421	146.628	14.6195
79.4	1.13547	142.701	13.7219
79.5	1.1367	136.759	13.4195
79.6	1.13793	121.718	12.3548
79.7	1.13937	132.614	10.8734
79.8	1.14083	124.141	9.83751
79.9	1.14206	106.354	10.0148
80	1.14354	98.5911	9.30771
80.1	1.14483	76.7042	10.1825
80.2	1.14605	70.4479	9.47546
80.3	1.14744	60.7689	11.0188
80.4	1.14878	61.4976	11.4684
80.5	1.14992	63.4353	11.9086
80.6	1.15124	55.2521	9.62611
80.7	1.1526	57.6627	9.40443
80.8	1.15392	61.9379	9.59692
80.9	1.15545	46.1854	10.9366
81	1.15674	59.6711	10.6974
81.1	1.15814	68.4114	12.5089
81.2	1.15972	59.1026	11.4799
81.3	1.1614	45.2247	10.9451
81.4	1.16299	44.496	10.0919
81.5	1.16447	61.2918	10.194
81.6	1.16612	32.3998	10.5126
81.7	1.16743	83.2898	11.3427
81.8	1.16859	92.9097	12.5518
81.9	1.17007	97.5684	11.9419
82	1.17141	114.571	12.9704
82.1	1.17291	113.123	13.408
82.2	1.17442	122.929	14.6647
82.3	1.17563	144.683	12.4862
82.4	1.17728	133.931	12.3202
82.5	1.17898	129.966	12.0447
82.6	1.18078	112.627	12.4665
82.7	1.18261	91.3334	11.842
82.8	1.18448	77.6073	11.4566
82.9	1.18632	65.2321	11.1146
83	1.18823	50.1862	11.2933
83.1	1.19071	48.4756	9.69157
83.2	1.19297	47.2194	7.98512
83.3	1.19544	30.2361	5.0514
83.4	1.19775	23.3634	4.37523
83.5	1.20015	21.3849	5.78109
83.6	1.20278	22.1186	8.94873
83.7	1.20552	24.5027	9.51992
83.8	1.20863	21.1067	11.5473
83.9	1.21127	19.5338	8.33098
84	1.21415	19.7382	6.74614
84.1	1.21712	20.3738	5.4939
84.2	1.22004	21.5783	6.1671
84.3	1.22296	18.9864	6.23937
84.4	1.22578	19.6424	4.0728
84.5	1.22873	20.1065	3.24705
84.6	1.23175	21.8672	4.3388
84.7	1.2347	20.7692	5.59236
84.8	1.23765	20.7318	6.71958
84.9	1.24006	25.7432	6.32997
85	1.24287	19.8837	4.0206
85.1	1.24563	21.153	4.73285
85.2	1.24866	19.6668	4.1186
85.3	1.25105	18.4733	4.3422
85.4	1.25336	21.5755	2.61143
85.5	1.25609	20.1937	2.94509
85.6	1.25842	19.272	2.9688
85.7	1.26061	19.2953	3.0614
85.8	1.2626	19.3223	2.75275
85.9	1.26456	19.0808	4.79303
86	1.26635	19.2473	5.77186
86.1	1.26809	18.5725	7.47752
86.2	1.26984	18.1446	7.66134
86.3	1.27165	19.2339	7.20585
86.4	1.2734	16.8782	6.87313
86.5	1.2752	18.0938	9.12447
86.6	1.27704	18.4559	10.3068
86.7	1.27877	19.2709	12.2632
86.8	1.28046	21.9831	12.7692
86.9	1.2822	19.0898	13.6099
87	1.28363	22.6233	11.8421
87.1	1.285	33.2534	6.54458
87.2	1.28634	31.8901	3.65715
87.3	1.2877	26.2211	6.50292
87.4	1.28901	24.0214	9.94112
87.5	1.29012	26.711	11.9204
87.6	1.29121	26.4586	10.0871
87.7	1.29248	26.2063	8.25376
87.8	1.29366	25.7304	10.2914
87.9	1.29497	23.1341	13.2828
88	1.29629	23.6328	14.8213
88.1	1.29745	28.5586	8.76068
88.2	1.29849	28.4638	5.25641
88.3	1.2997	35.0766	3.2561
88.4	1.30116	39.2049	4.82473
88.5	1.30256	42.4524	7.85281
88.6	1.30399	49.9279	10.1147
88.7	1.30516	54.3478	13.0768
88.8	1.30653	54.6215	12.6203
88.9	1.30776	60.177	12.6185
89	1.30883	65.7325	12.6168
89.1	1.3099	71.6097	13.6075
89.2	1.31141	73.152	13.945
89.3	1.31275	73.3851	14.7371
89.4	1.3141	68.4889	14.549
89.5	1.3153	73.3068	12.922
89.6	1.31671	74.8609	14.1881
89.7	1.31807	65.9747	13.9599
89.8	1.31957	59.9226	11.0895
89.9	1.32136	39.032	8.16547
90	1.32306	35.8319	5.58562
90.1	1.32478	30.3508	5.67821
90.2	1.32653	29.7896	9.14141
90.3	1.32824	32.5184	7.2114
90.4	1.33014	25.296	9.98918
90.5	1.33212	21.9759	5.92857
90.6	1.33398	20.9036	7.13514
90.7	1.33583	19.0407	4.61481
90.8	1.33755	19.5479	4.61481
90.9	1.33926	22.9865	3.57058
91	1.34088	24.9789	4.09091
91.1	1.34239	25.6475	4.812
91.2	1.34397	25.67	4.77906
91.3	1.34554	26.7296	5.07174
91.4	1.34707	22.7656	4.20251
91.5	1.34858	22.2502	4.14454
91.6	1.35	23.8726	6.55892
91.7	1.35152	32.0548	7.23232
91.8	1.35309	34.9516	10.5458
91.9	1.35447	34.94	10.6079
92	1.35602	32.6168	10.4301
92.1	1.35742	38.9568	11.9352
92.2	1.35882	42.276	10.8326
92.3	1.3601	51.8408	11.5155
92.4	1.36122	54.2965	10.1601
92.5	1.36212	61.1949	11.2099
92.6	1.36333	53.5392	12.0877
92.7	1.36447	67.9338	12.5875
92.8	1.36556	77.696	12.2852
92.9	1.3667	77.7097	12.6196
93	1.3678	77.6468	12.0612
93.1	1.36891	81.0101	11.7325
93.2	1.37005	73.4958	11.9946
93.3	1.37118	66.2404	10.8995
93.4	1.37221	54.4862	10.3262
93.5	1.37321	42.8765	10.4316
93.6	1.37435	46.2941	10.8453
93.7	1.37551	35.8086	10.1737
93.8	1.37662	28.3203	8.43731
93.9	1.37777	32.3319	8.6189
94	1.37889	34.3309	10.6117
94.1	1.37999	34.4643	12.2579
94.2	1.38102	35.2625	11.8828
94.3	1.38211	37.1017	10.4293
94.4	1.38322	40.5067	8.6873
94.5	1.38429	38.2989	9.19466
94.6	1.38529	44.1811	10.5355
94.7	1.38633	48.4263	11.8875
94.8	1.38753	58.1753	11.5412
94.9	1.38866	65.3614	9.80595
95	1.38969	64.6876	9.9927
95.1	1.39086	69.3422	9.39228
95.2	1.39193	77.9473	10.4518
95.3	1.39309	73.5483	9.7811
95.4	1.39416	74.2104	11.2748
95.5	1.39519	81.5775	11.1371
95.6	1.39622	88.4225	11.7744
95.7	1.39725	88.6426	11.0889
95.8	1.39827	88.5102	11.4575
95.9	1.39936	88.7972	12.2249
96	1.40042	83.6721	14.8106
96.1	1.40149	76.4917	14.9838
96.2	1.40253	69.3885	10.8105
96.3	1.40376	43.717	9.15408
96.4	1.40488	42.6317	8.10382
96.5	1.40611	35.8054	11.721
96.6	1.40735	40.0867	10.2918
96.7	1.4087	42.8648	12.8441
96.8	1.41013	42.6554	11.9801
96.9	1.41157	47.0309	12.695
97	1.4134	47.4369	11.7115
97.1	1.415	53.9746	12.1041
97.2	1.41641	57.5669	13.086
97.3	1.41801	56.0704	11.9733
97.4	1.41965	56.8784	13.0078
97.5	1.4212	69.4056	13.1676
97.6	1.42271	88.9422	15.2226
97.7	1.42407	92.9437	15.9309
97.8	1.42565	97.108	15.357
97.9	1.42692	99.1354	15.2916
98	1.42847	98.9166	13.7682
98.1	1.43002	95.6307	15.162
98.2	1.43159	98.7601	13.984
98.3	1.43332	93.8092	12.6656
98.4	1.43502	84.559	10.0579
98.5	1.43696	64.8441	9.42867
98.6	1.43899	49.5378	10.5697
98.7	1.44108	45.5948	12.8525
98.8	1.44314	46.9871	13.9261
98.9	1.44501	41.9725	11.5278
99	1.44724	28.1723	8.79928
99.1	1.44945	31.3575	7.72184
99.2	1.45127	44.6757	11.3357
99.3	1.45296	52.7615	12.0114
99.4	1.45474	49.932	11.5251
99.5	1.4565	45.1119	9.34535
99.6	1.45824	46.6981	10.1831
99.7	1.45999	61.577	11.2608
99.8	1.46154	76.6477	12.3543
99.9	1.46318	88.4231	12.6199
100	1.46466	105.434	13.2954
100.1	1.46618	104.426	12.314
100.2	1.46769	109.674	11.18
100.3	1.46911	106.721	9.93028
100.4	1.47052	97.3684	10.8083
100.5	1.47198	94.4501	10.0213
100.6	1.47346	76.4729	10.9276
100.7	1.47514	50.4525	9.42932
100.8	1.47694	42.8838	8.6608
100.9	1.47871	39.4171	4.94508
101	1.48042	27.5403	5.72328
101.1	1.48205	47.3572	6.19269
101.2	1.48385	47.1771	7.57876
101.3	1.48534	15.7363	7.46001
101.4	1.48727	18.938	6.1652
101.5	1.48911	18.9313	7.59424
101.6	1.49087	25.0909	8.58464
101.7	1.49261	25.9645	10.4571
101.8	1.49427	28.5787	10.1442
101.9	1.49577	31.1076	8.83219
102	1.49725	42.6239	11.0706
102.1	1.49863	38.924	10.8783
102.2	1.49985	45.7383	10.2812
102.3	1.50092	49.7828	7.19535
102.4	1.50213	53.1628	7.06303
102.5	1.50325	63.5471	9.5297
102.6	1.50429	68.1844	12.1325
102.7	1.50545	67.2721	13.1537
102.8	1.50658	69.5681	12.4078
102.9	1.50781	66.0979	12.0959
103	1.50919	68.369	11.9783
103.1	1.51055	68.4352	12.1615
103.2	1.51193	53.0602	10.4794
103.3	1.5133	56.4774	9.13831
103.4	1.51508	42.0934	7.54129
103.5	1.51655	47.7781	9.1975
103.6	1.51783	55.7558	9.19292
103.7	1.5191	51.5162	9.65343
103.8	1.52035	45.5525	8.67898
103.9	1.52181	29.2244	8.7497
104	1.52341	20.0627	10.1944
104.1	1.52508	21.3182	9.64749
104.2	1.52659	24.8232	10.8702
104.3	1.52824	22.1602	8.45235
104.4	1.5299	23.2785	7.69205
104.5	1.53155	21.8945	8.85035
104.6	1.53313	24.7538	9.50047
104.7	1.53467	27.8894	8.33333
104.8	1.53603	22.3205	4.44862
104.9	1.53743	23.1597	4.18657
105	1.53891	27.006	7.28181
105.1	1.54035	33.8388	8.53227
105.2	1.54157	35.0674	9.19115
105.3	1.54263	35.1716	8.85782
105.4	1.54375	40.9571	9.76046
105.5	1.54492	45.7733	9.02488
105.6	1.54597	46.3476	7.34726
105.7	1.54726	35.4697	7.46657
105.8	1.54824	58.8396	9.58595
105.9	1.54938	58.9635	11.5648
106	1.55048	59.0667	12.1786
106.1	1.55168	59.5711	11.3938
106.2	1.55274	54.592	12.3981
106.3	1.55396	53.8806	12.0298
106.4	1.55511	56.3546	13.0181
106.5	1.55626	60.9617	11.8903
106.6	1.5574	58.2483	12.5292
106.7	1.55853	83.8335	11.4455
106.8	1.55954	68.8539	11.7245
106.9	1.56045	63.1125	11.0759
107	1.56151	66.5987	11.2439
107.1	1.56255	64.8843	11.9454
107.2	1.56366	59.9778	12.2637
107.3	1.56492	56.9197	11.8766
107.4	1.56611	54.5896	12.1215
107.5	1.56722	53.765	12.4582
107.6	1.56854	54.1769	13.2364
107.7	1.56959	55.776	12.9609
107.8	1.57043	63.7755	13.3064
107.9	1.57141	61.005	12.3273
108	1.57233	62.9391	13.5469
108.1	1.57363	62.8768	12.6332
108.2	1.57475	61.7217	12.6488
108.3	1.57587	47.2319	10.7783
108.4	1.57707	62.4893	11.2276
108.5	1.57806	60.9443	12.1911
108.6	1.57925	63.8304	13.2871
108.7	1.58012	61.1912	13.7903
108.8	1.58135	65.7456	14.0348
108.9	1.58233	70.0015	12.5241
109	1.58325	72.9604	12.2888
109.1	1.58436	78.3019	12.0013
109.2	1.58545	76.1428	12.663
109.3	1.58647	74.6043	12.6711
109.4	1.58763	73.6137	11.7632
109.5	1.58876	67.0846	10.9393
109.6	1.59014	67.0786	12.891
109.7	1.59135	75.0018	13.7649
109.8	1.5926	83.0399	17.2077
109.9	1.59353	82.7425	17.2836
110	1.59462	83.4928	17.2617
110.1	1.59563	83.3445	16.0439
110.2	1.59671	81.8781	15.4083
110.3	1.59767	85.1912	14.4708
110.4	1.59863	83.8554	12.4394
110.5	1.59958	82.1045	11.9968
110.6	1.60058	81.0896	13.9471
110.7	1.60157	81.2487	15.012
110.8	1.60255	76.5439	15.8268
110.9	1.60354	72.5051	15.2535
111	1.60465	72.3229	13.352
111.1	1.60576	60.297	11.7841
111.2	1.60681	60.7173	9.93588
111.3	1.60798	48.659	11.1215
111.4	1.60901	54.866	11.1477
111.5	1.61025	53.2655	11.3344
111.6	1.61137	57.1018	11.0955
111.7	1.61246	66.2899	10.6819
111.8	1.61361	65.2856	11.2789
111.9	1.61463	72.1418	10.9071
112	1.61573	79.1754	11.1452
112.1	1.6169	75.1013	12.4501
112.2	1.61799	84.5748	12.2197
112.3	1.61932	87.6795	14.2576
112.4	1.62067	93.4098	13.563
112.5	1.62191	88.4205	13.3951
112.6	1.62314	88.1414	11.6209
112.7	1.6243	80.936	10.5132
112.8	1.62537	80.9548	11.1347
112.9	1.62668	67.5288	12.3321
113	1.6281	64.4014	12.575
113.1	1.63004	44.5219	12.3817
113.2	1.63181	52.0598	11.4334
113.3	1.63355	33.4567	9.03684
113.4	1.63554	28.9432	8.62557
113.5	1.63739	28.443	6.86275
113.6	1.63933	22.1119	10.3175
113.7	1.6412	21.4246	7.65825
113.8	1.64322	20.3117	7.37671
113.9	1.64522	21.3493	8.04117
114	1.64725	23.1482	9.35582
114.1	1.64908	20.7879	11.5223
114.2	1.65114	21.1312	7.76258
114.3	1.65326	20.0142	7.34432
114.4	1.65556	21.2671	6.15385
114.5	1.65765	24.4582	6.48718
114.6	1.65959	27.7687	5.44444
114.7	1.66179	22.2393	6.90909
114.8	1.6639	23.7864	7.68687
114.9	1.6657	24.4196	10.2165
115	1.6673	30.7091	7.68353
115.1	1.66852	36.4304	6.29464
115.2	1.66998	37.4263	4.82989
115.3	1.67159	37.8977	5.02525
115.4	1.67325	35.0552	7.08464
115.5	1.67495	38.2454	7.30109
115.6	1.67636	41.4356	7.51754
115.7	1.67766	45.1827	10.1582
115.8	1.67901	48.2146	11.1317
115.9	1.68045	50.7057	11.6883
116	1.68185	51.2854	11.5646
116.1	1.68322	51.0469	11.0264
116.2	1.68462	49.5416	13.9277
116.3	1.68604	44.2681	13.169
116.4	1.68756	43.3982	11.6003
116.5	1.68908	39.6032	10.2635
116.6	1.69058	37.7818	8.56131
116.7	1.69208	36.9202	8.09835
116.8	1.69352	36.6203	6.28177
116.9	1.69507	34.6136	6.40432
117	1.6966	30.4679	8.85354
117.1	1.69814	30.2902	8.60663
117.2	1.69964	28.4174	9.85663
117.3	1.70111	28.931	6.17284
117.4	1.70255	31.1233	7.22931
117.5	1.70388	30.7332	4.35893
117.6	1.70524	34.7749	7.39462
117.7	1.70564	33.9153	9.89371
117.8	1.70696	33.4221	13.1866
117.9	1.70828	37.9554	11.8592
118	1.70969	36.9293	9.19256
118.1	1.71108	36.8401	9.41679
118.2	1.71245	36.067	12.9736
118.3	1.71395	34.6741	13.6259
118.4	1.71555	33.2509	13.5347
118.5	1.71709	32.338	9.19079
118.6	1.7188	30.0573	8.69532
118.7	1.72059	28.0136	7.27557
118.8	1.72223	27.7707	10.499
118.9	1.72392	25.5891	11.7182
119	1.72556	25.5418	13.5044
119.1	1.72732	26.3855	11.5996
119.2	1.72892	23.8936	10.2132
119.3	1.73051	23.2727	10.7198
119.4	1.73202	29.2709	9.55759
119.5	1.73358	29.2411	8.12349
119.6	1.73519	29.5414	7.36158
119.7	1.73684	30.7376	9
119.8	1.73843	33.6754	11.4269
119.9	1.73995	29.2724	10.6676
120	1.74133	37.1842	10.5952
120.1	1.74246	46.3257	10.132
120.2	1.74347	57.6963	11.8912
120.3	1.74422	66.886	11.8562
120.4	1.74521	68.4701	14.5477
120.5	1.74616	71.5006	15.9611
120.6	1.74723	67.2667	14.6144
120.7	1.74843	73.1499	13.9497
120.8	1.74956	59.0844	13.4117
120.9	1.75067	69.3127	11.9885
121	1.75162	66.4584	13.0286
121.1	1.75276	61.2536	12.5609
121.2	1.7539	58.9247	13.1242
121.3	1.75491	57.1588	10.9821
121.4	1.75627	53.181	11.3266
121.5	1.75745	54.0923	10.9528
121.6	1.75852	55.9243	14.1627
121.7	1.75967	48.5446	14.4977
121.8	1.76089	47.5844	15.9205
121.9	1.76213	41.8865	14.5786
122	1.76348	44.6612	12.2475
122.1	1.76478	42.4209	8.74984
122.2	1.76619	38.4502	6.94922
122.3	1.76752	37.4164	6.91919
122.4	1.76878	31.4241	10.9129
122.5	1.77031	29.9555	10.8456
122.6	1.77183	28.0485	13.29
122.7	1.77327	26.0229	11.5512
122.8	1.77486	26.6064	8.58823
122.9	1.77646	23.7502	7.1736
123	1.778	24.5593	5.86641
123.1	1.77972	26.5929	9.82121
123.2	1.78137	35.7488	8.08433
123.3	1.78303	26.3577	8.03406
123.4	1.78454	39.2095	6.68342
123.5	1.78628	31.1986	9.41069
123.6	1.78832	29.3352	9.36231
123.7	1.79032	31.3624	10.9248
123.8	1.79221	30.6974	9.13337
123.9	1.79395	34.4217	10.843
124	1.79548	36.5968	9.57488
124.1	1.79697	45.589	9.93515
124.2	1.7984	43.9827	7.53628
124.3	1.79984	50.5374	7.10686
124.4	1.80124	57.6673	6.67657
124.5	1.80262	55.6754	7.12282
124.6	1.80406	49.4379	8.16245
124.7	1.80534	52.4384	9.02634
124.8	1.80667	66.3212	11.0329
124.9	1.80805	69.6277	11.4976
125	1.80933	66.3461	11.9293
125.1	1.81061	67.2011	12.1545
125.2	1.81207	60.4754	12.0699
125.3	1.81369	57.7019	11.3034
125.4	1.81505	59.9145	9.88536
125.5	1.81652	57.1213	7.92485
125.6	1.81796	57.9311	7.83965
125.7	1.81948	58.055	8.63673
125.8	1.82104	53.2332	10.1097
125.9	1.8226	51.7236	10.6462
126	1.82429	49.9558	8.33133
126.1	1.82607	47.7893	7.84664
126.2	1.82786	43.2372	7.42647
126.3	1.82953	47.5529	8.53984
126.4	1.83136	42.6205	8.07415
126.5	1.83314	37.4525	8.12443
126.6	1.83493	45.3784	9.04604
126.7	1.8366	55.5397	10.5166
126.8	1.83854	35.3675	12.1609
126.9	1.84003	73.6431	12.4789
127	1.84137	79.6543	11.3545
127.1	1.84284	77.7861	13.0974
127.2	1.84439	86.7161	14.6459
127.3	1.84583	95.9765	15.4201
127.4	1.84705	91.966	13.5001
127.5	1.84839	95.4242	11.2112
127.6	1.84962	104.363	11.108
127.7	1.85114	108.199	10.7805
127.8	1.85244	115.249	12.4185
127.9	1.85382	120.999	12.2837
128	1.85542	124.096	11.9293
128.1	1.85702	113.994	9.90148
128.2	1.85835	114.077	9.85222
128.3	1.85949	112.042	11.151
128.4	1.86074	113.602	12.5109
128.5	1.8619	123.84	13.3056
128.6	1.8631	129.737	12.9019
128.7	1.86441	129.111	12.5923
128.8	1.86569	129.269	13.1898
128.9	1.86712	127.059	13.9494
129	1.86852	138.798	15.1581
129.1	1.86949	122.951	15.3806
129.2	1.87074	131.569	14.1007
129.3	1.87216	128.184	15.6272
129.4	1.87388	123.655	14.8758
129.5	1.87555	113.248	13.9441
129.6	1.87742	92.3124	12.6936
129.7	1.87931	85.9702	14.1739
129.8	1.88071	83.8627	14.9731
129.9	1.88209	73.8092	12.3863
130	1.88384	74.0353	12.4604
130.1	1.88559	65.3982	15.0143
130.2	1.88732	62.161	18.5076
130.3	1.8891	55.7539	18.4106
130.4	1.89072	57.1533	12.1493
130.5	1.89248	58.5499	10.0485
130.6	1.89421	63.5545	8.68618
130.7	1.89643	55.4031	12.9201
130.8	1.89799	82.6751	13.8239
130.9	1.89968	68.3976	14.0804
131	1.90118	79.0641	12.8295
131.1	1.90265	81.3566	12.1496
131.2	1.9042	85.7857	12.1411
131.3	1.90526	87.5376	12.418
131.4	1.90653	93.2531	11.412
131.5	1.90756	95.627	11.4537
131.6	1.90884	105.851	12.9328
131.7	1.90981	107.177	13.3036
131.8	1.91107	110.835	13.464
131.9	1.91234	108.238	12.5231
132	1.91368	113.578	12.8871
132.1	1.91494	94.7223	12.1464
132.2	1.91648	98.4948	11.7406
132.3	1.91763	84.9155	11.2421
132.4	1.91909	86.4127	11.4787
132.5	1.92024	95.5079	11.775
132.6	1.9217	79.9061	12.7718
132.7	1.92309	72.7301	12.8206
132.8	1.9247	68.0184	10.8922
132.9	1.92627	67.5218	9.15973
133	1.92782	75.8203	7.95274
133.1	1.9293	66.6557	11.2052
133.2	1.93077	63.2235	12.5561
133.3	1.93242	57.4437	12.502
133.4	1.93418	54.9073	10.5677
133.5	1.93578	69.472	10.9731
133.6	1.93769	56.5265	11.7794
133.7	1.93956	59.3835	12.0933
133.8	1.94134	60.3959	11.0973
133.9	1.94319	56.9934	10.3033
134	1.945	66.5571	11.8138
134.1	1.94622	76.0372	11.9261
134.2	1.94775	79.1411	12.5608
134.3	1.94899	90.4625	12.2528
134.4	1.95015	92.1465	13.0669
134.5	1.95137	86.5107	13.908
134.6	1.95253	100.119	12.8296
134.7	1.95376	98.5143	11.5544
134.8	1.95491	100.858	11.8521
134.9	1.95631	98.9963	11.4257
135	1.9577	85.1461	11.2612
135.1	1.95907	102.487	10.1537
135.2	1.96007	125.378	9.52013
135.3	1.96108	121.049	9.67133
135.4	1.96218	110.117	9.9851
135.5	1.96329	104.763	12.177
135.6	1.96438	117.203	13.9279
135.7	1.96551	105.55	14.2439
135.8	1.96672	119.386	13.2476
135.9	1.96773	133.891	12.0263
136	1.96895	122.63	11.4334
136.1	1.97006	121.528	12.0928
136.2	1.97123	124.415	11.6706
136.3	1.97271	113.258	11.9208
136.4	1.97408	125.433	10.096
136.5	1.97535	133.254	10.5047
136.6	1.97661	124.637	10.743
136.7	1.97782	128.606	12.1244
136.8	1.97913	131.012	12.0221
136.9	1.98039	128.19	12.6834
137	1.98181	106.444	11.8497
137.1	1.98325	108.541	11.7632
137.2	1.98468	102.38	10.5259
137.3	1.98628	78.3745	11.2701
137.4	1.98784	73.4447	12.177
137.5	1.98929	88.62	12.2343
137.6	1.99058	85.8403	12.4224
137.7	1.99218	80.4609	12.3566
137.8	1.99367	68.1439	11.9296
137.9	1.99517	70.2166	10.8773
138	1.99673	61.5401	10.3812
138.1	1.99841	64.2155	9.88369
138.2	1.99967	62.9791	10.0593
138.3	2.00136	48.9554	9.27778
138.4	2.00285	59.5788	10.7081
138.5	2.00413	87.3452	9.75774
138.6	2.00555	58.1656	9.7822
138.7	2.00701	71.5206	8.4962
138.8	2.00842	39.9044	9.17022
138.9	2.00998	28.7568	10.5254
139	2.01149	31.8835	11.5283
139.1	2.01296	45.5508	10.0426
139.2	2.01444	27.9658	8.12701
139.3	2.01624	35.4414	6.75247
139.4	2.01799	40.7615	7.8013
139.5	2.01939	32.5062	7.21734
139.6	2.02097	28.8121	5.75004
139.7	2.02278	26.2736	7.01667
139.8	2.02426	25.5977	8.63283
139.9	2.02583	26.0962	10.4281
140	2.02748	27.2598	10.7637
140.1	2.02905	50.9783	13.2867
140.2	2.03072	39.8091	13.4413
140.3	2.03221	36.8087	13.1191
140.4	2.03402	33.3144	11.9243
140.5	2.03563	40.4023	13.0526
140.6	2.0373	38.6972	13.5889
140.7	2.03866	48.6087	11.4815
140.8	2.03999	45.5336	11.3043
140.9	2.04118	45.6635	9.38879
141	2.04251	47.6342	12.8023
141.1	2.04378	46.6397	12.3808
141.2	2.0448	63.5105	14.1083
141.3	2.0459	62.3241	11.2193
141.4	2.04704	66.4759	12.3211
141.5	2.04822	71.4382	12.4738
141.6	2.04945	78.8726	12.0862
141.7	2.05074	76.9216	11.5809
141.8	2.05194	76.0078	11.7301
141.9	2.05317	70.8868	13.4145
142	2.05446	68.8526	13.6558
142.1	2.05582	62.4557	12.0184
142.2	2.05722	59.4642	11.5728
142.3	2.05866	57.3565	10.5955
142.4	2.06005	67.1733	11.4433
142.5	2.06142	66.8584	11.6976
142.6	2.06282	65.2917	13.2639
142.7	2.06427	69.1938	13.9805
142.8	2.06561	71.6561	16.4982
142.9	2.06709	99.6193	15.0823
143	2.06844	80.1578	15.6051
143.1	2.06969	74.7384	12.796
143.2	2.07128	66.3705	13.0652
143.3	2.07301	53.8143	13.1822
143.4	2.07458	60.3663	13.2288
143.5	2.07618	56.6501	13.647
143.6	2.07751	70.8884	11.7447
143.7	2.07896	60.8768	11.9765
143.8	2.08051	65.6921	12.0582
143.9	2.082	69.6566	13.2915
144	2.08339	72.3854	13.552
144.1	2.08491	83.5838	13.7286
144.2	2.08652	61.2277	13.5228
144.3	2.0882	58.0711	11.5011
144.4	2.08995	45.0391	10.8697
144.5	2.09186	26.3935	8.78155
144.6	2.09375	30.865	9.87151
144.7	2.0953	63.5157	9.47363
144.8	2.09708	29.4568	8.3443
144.9	2.09888	29.0048	9.61364
145	2.10068	41.7964	9.08203
145.1	2.1024	38.6909	13.007
145.2	2.10405	37.462	11.3829
145.3	2.10568	25.0213	9.94768
145.4	2.10732	24.1629	10.2869
145.5	2.10871	29.4945	9.57086
145.6	2.11047	28.13	14.8602
145.7	2.11227	32.6714	13.9902
145.8	2.11407	27.0309	13.0762
145.9	2.11574	26.2001	9.8951
146	2.11752	30.1577	7.07459
146.1	2.1195	40.229	7.87813
146.2	2.12129	42.5869	8.38675
146.3	2.12294	54.4119	11.6706
146.4	2.12438	49.0984	14.0196
146.5	2.12633	53.4269	14.2802
146.6	2.12767	59.2556	12.4305
146.7	2.12905	55.5849	11.8715
146.8	2.1302	65.0292	12.8889
146.9	2.13147	67.2114	13.9824
147	2.13275	67.1154	11.8783
147.1	2.13397	65.0748	10.3729
147.2	2.13522	72.453	9.69718
147.3	2.13628	76.912	11.58
147.4	2.13748	78.6164	12.1151
147.5	2.13876	81.1851	13.0742
147.6	2.1397	89.4019	11.914
147.7	2.14075	85.0036	11.446
147.8	2.14179	95.9994	11.0408
147.9	2.1427	93.0485	11.9753
148	2.14368	104.492	12.5495
148.1	2.14501	93.5259	13.0414
148.2	2.14604	96.1856	13.3385
148.3	2.14746	96.7675	12.9743
148.4	2.14891	92.016	13.0946
148.5	2.15043	78.259	12.5161
148.6	2.15198	72.7152	11.6625
148.7	2.1535	73.2724	11.1795
148.8	2.15503	66.5962	12.4404
148.9	2.15672	79.0965	12.6546
149	2.15821	92.1029	11.3995
149.1	2.15961	93.4494	11.122
149.2	2.16113	82.3621	11.4011
149.3	2.16262	87.6984	13.3841
149.4	2.16416	64.235	12.639
149.5	2.16587	83.0802	13.3709
149.6	2.16763	65.8513	12.2388
149.7	2.16932	66.7321	11.5852
149.8	2.17115	67.9748	11.3792
149.9	2.17293	64.7518	12.2329
150	2.17464	61.1518	14.228
150.1	2.17623	49.1063	14.2477
150.2	2.17804	43.8128	12.9978
150.3	2.17868	47.2237	11.2808
150.4	2.18041	45.1644	12.4201
150.5	2.18235	33.8016	11.7965
150.6	2.18406	44.1902	12.0305
150.7	2.1859	42.7039	8.64118
150.8	2.1878	34.427	10.0739
150.9	2.18959	43.4562	7.96053
151	2.19147	35.3896	6.44217
151.1	2.19343	24.9753	8.72514
151.2	2.19518	29.8983	10.8385
151.3	2.19688	40.0383	14.6953
151.4	2.19862	45.4789	11.825
151.5	2.20011	63.1432	12.1668
151.6	2.20148	76.0697	11.5976
151.7	2.20281	77.4445	12.0002
151.8	2.20405	98.3784	12.4469
151.9	2.20539	87.0985	13.0477
152	2.2066	96.8601	13.1701
152.1	2.20748	96.2007	12.2584
152.2	2.20879	99.9862	11.8573
152.3	2.20991	109.944	12.8277
152.4	2.21101	116.252	14.3489
152.5	2.2124	96.2133	15.1231
152.6	2.21363	98.9693	14.4841
152.7	2.21473	101.597	13.9656
152.8	2.21587	88.7862	12.7849
152.9	2.21676	97.4816	12.0761
153	2.21782	93.6128	11.1362
153.1	2.21887	99.2641	11.4119
153.2	2.22002	93.9438	12.1949
153.3	2.2213	72.5285	12.7488
153.4	2.22267	63.0898	13.7292
153.5	2.22404	60.3552	13.9734
153.6	2.22534	63.234	13.8431
153.7	2.22668	71.9605	13.611
153.8	2.22798	85.5134	13.3858
153.9	2.22925	111.1	13.8765
154	2.23031	98.8011	14.0583
154.1	2.23145	153.411	14.0554
154.2	2.23255	153.787	13.5611
154.3	2.23363	136.304	13.376
154.4	2.23475	153.855	12.5098
154.5	2.23579	142.41	12.7909
154.6	2.23694	112.292	12.7379
154.7	2.23777	149.629	14.1972
154.8	2.23879	148.423	13.3136
154.9	2.23997	149.569	13.2098
155	2.2411	160.339	12.91
155.1	2.24218	153.039	14.2084
155.2	2.24334	141.381	13.9515
155.3	2.24447	132.496	12.237
155.4	2.24558	135.699	12.1289
155.5	2.24651	131.304	11.9125
155.6	2.24765	126.794	14.3193
155.7	2.24876	110.194	14.4048
155.8	2.24985	100.329	15.9472
155.9	2.2512	101.33	14.5141
156	2.25254	111.526	14.2095
156.1	2.25389	108.173	11.9769
156.2	2.25502	108.06	11.3293
156.3	2.25642	113.236	10.1544
156.4	2.25789	111.947	10.4668
156.5	2.25913	107.856	10.6956
156.6	2.26064	102.59	12.0036
156.7	2.26172	99.9361	12.9322
156.8	2.26277	100.526	12.4733
156.9	2.26416	105.154	10.7981
157	2.26554	109.627	10.8041
157.1	2.26658	112.841	10.8612
157.2	2.26789	108.15	11.0974
157.3	2.26894	111.549	10.6556
157.4	2.27033	131.189	11.3293
157.5	2.2714	144.723	11.2801
157.6	2.27267	139.844	11.5673
157.7	2.27379	160.567	12.0257
157.8	2.27482	171.632	13.3332
157.9	2.276	167.84	13.7333
158	2.2773	157.597	13.3624
158.1	2.27845	165.561	14.5621
158.2	2.27932	142.075	14.7103
158.3	2.28044	153.545	16.0008
158.4	2.28167	159.195	13.6299
158.5	2.2829	157.317	12.4221
158.6	2.28427	161.493	9.984
158.7	2.28561	150.975	10.6718
158.8	2.28715	158.373	11.0812
158.9	2.28868	100.741	12.0587
159	2.29013	117.789	11.3953
159.1	2.29176	81.4573	9.7107
159.2	2.29322	94.4901	9.52146
159.3	2.29468	58.7744	8.7473
159.4	2.29616	58.9681	9.9817
159.5	2.2977	58.7192	9.80364
159.6	2.29926	47.6273	9.64491
159.7	2.30097	49.9461	9.50136
159.8	2.3025	45.4306	9.57049
159.9	2.30407	48.9019	9.813
160	2.30553	94.8866	9.92193
160.1	2.30715	53.3677	9.87746
160.2	2.30863	66.3639	11.5873
160.3	2.31005	51.4556	8.87373
160.4	2.31135	47.8285	8.62922
160.5	2.31291	47.1557	7.39666
160.6	2.31446	47.5635	9.97799
160.7	2.31607	51.0642	10.1643
160.8	2.31766	50.3318	9.12839
160.9	2.31906	53.8586	9.29029
161	2.32083	61.6355	8.38221
161.1	2.32271	54.2938	9.32032
161.2	2.32467	54.7957	9.86833
161.3	2.32663	56.6336	10.9207
161.4	2.32874	49.4461	10.1216
161.5	2.33087	51.6926	9.77961
161.6	2.33289	50.3356	9.91684
161.7	2.33489	68.1505	11.5965
161.8	2.33673	82.5736	11.8046
161.9	2.33846	86.1989	12.9329
162	2.33973	102.644	13.4354
162.1	2.34154	110.852	13.6698
162.2	2.34296	109.591	13.4495
162.3	2.34421	106.736	13.6415
162.4	2.34546	108.17	12.7079
162.5	2.34665	105.527	12.2962
162.6	2.34817	104.326	12.4802
162.7	2.3496	87.7371	12.7802
162.8	2.35084	96.4471	13.4833
162.9	2.35214	108.606	14.0479
163	2.35353	82.7734	14.9239
163.1	2.3549	86.5577	12.9358
163.2	2.35643	72.3507	10.5979
163.3	2.35786	67.3632	9.45006
163.4	2.35926	66.8901	10.7753
163.5	2.36089	54.7341	11.4905
163.6	2.36281	50.048	12.4388
163.7	2.36479	54.1375	13.3916
163.8	2.36719	36.4316	13.0213
163.9	2.36999	29.8714	13.6812
164	2.37265	28.006	10.799
164.1	2.37551	26.3682	8.5239
164.2	2.37828	26.8688	5.95488
164.3	2.38086	24.815	6.5151
164.4	2.38305	33.7761	8.39808
164.5	2.38543	31.8211	6.92402
164.6	2.38787	30.4075	7.57259
164.7	2.3904	33.9196	7.4616
164.8	2.39281	48.1182	8.71878
164.9	2.39495	43.3321	8.12904
165	2.39692	45.1031	7.70435
165.1	2.39899	50.5485	8.5939
165.2	2.40096	51.978	9.05711
165.3	2.40309	42.5706	8.73494
165.4	2.40529	36.0889	7.68329
165.5	2.40745	34.2861	6.9564
165.6	2.40924	65.4104	9.26867
165.7	2.41043	75.711	11.4949
165.8	2.41172	86.8765	12.9471
165.9	2.41304	91.8641	12.4033
166	2.41445	96.5563	13.0763
166.1	2.41618	73.7273	12.713
166.2	2.41783	61.3667	12.983
166.3	2.41942	73.9159	11.8686
166.4	2.42114	72.7229	11.853
166.5	2.42279	61.3523	11.4667
166.6	2.42439	60.5688	11.105
166.7	2.42598	45.7173	10.5988
166.8	2.42765	53.784	10.1039
166.9	2.42952	39.7032	9.27628
167	2.43137	32.2144	8.66115
167.1	2.43311	29.5689	9.22994
167.2	2.43452	32.4949	10.7171
167.3	2.43568	34.4906	11.8937
167.4	2.43684	29.7709	10.8954
167.5	2.43826	47.734	9.61716
167.6	2.4397	30.6559	9.2007
167.7	2.44121	38.8957	7.20246
167.8	2.44252	23.8045	6.07947
167.9	2.44372	28.5617	8.18675
168	2.44486	25.8887	10.0404
168.1	2.44608	29.594	10.7863
168.2	2.44725	31.0797	8.4359
168.3	2.44854	29.5858	8.79953
168.4	2.44974	28.2705	8.49532
168.5	2.45088	28.0745	7.14204
168.6	2.45216	31.5584	7.93687
168.7	2.45335	27.1802	8.05794
168.8	2.45459	26.763	9.35074
168.9	2.45587	28.8296	10.2204
169	2.45723	34.8629	9.35464
169.1	2.45857	28.243	9.43579
169.2	2.45979	32.4094	9.43579
169.3	2.46126	33.0236	12.8387
169.4	2.46264	34.68	12.9768
169.5	2.46387	46.9675	11.7087
169.6	2.46508	50.1822	14.7272
169.7	2.46645	46.9069	14.2088
169.8	2.46806	43.3345	14.1911
169.9	2.46957	41.2334	9.17129
170	2.47096	38.4662	10.2147
170.1	2.47221	52.3352	11.1127
170.2	2.47322	85.5004	12.622
170.3	2.47433	106.996	13.3628
170.4	2.47548	119.472	13.78
170.5	2.47772	117.187	13.9725
170.6	2.48056	137.723	13.7969
170.7	2.48372	105.078	13.2641
170.8	2.48686	150.906	12.597
170.9	2.48981	144.649	13.2005
171	2.49281	145.109	13.6228
171.1	2.49559	152.512	14.1159
171.2	2.49832	140.06	13.9801
171.3	2.50146	137.137	13.7942
171.4	2.50471	130.41	14.6198
171.5	2.50802	121.135	15.4792
171.6	2.51113	115.254	14.4474
171.7	2.51313	116.113	13.0734
171.8	2.51553	100.259	12.2716
171.9	2.51772	100.489	12.1943
172	2.52022	97.9644	11.4807
172.1	2.52317	99.4876	10.7227
172.2	2.5259	85.5652	11.4442
172.3	2.52758	73.9744	12.7332
172.4	2.52934	67.8787	12.577
172.5	2.53149	58.4467	10.5984
172.6	2.53294	49.4279	9.71112
172.7	2.53472	48.0874	7.69737
172.8	2.53634	30.7035	11.5495
172.9	2.53823	32.1948	11.0764
173	2.5398	36.6813	12.4973
173.1	2.54149	49.0434	9.95034
173.2	2.54304	43.6781	10.4696
173.3	2.5448	41.2996	9.56147
173.4	2.54643	43.24	10.7083
173.5	2.54812	41.2353	10.7365
173.6	2.55012	36.9851	12.094
173.7	2.55225	25.9766	11.1699
173.8	2.55435	34.4046	12.149
173.9	2.55626	51.1886	11.6462
174	2.55896	33.9584	11.1334
174.1	2.56136	29.5724	8.31391
174.2	2.56388	29.8791	7.71996
174.3	2.56616	31.008	8.76289
174.4	2.56812	38.6961	10.1193
174.5	2.57021	39.6737	9.5467
174.6	2.57256	33.983	7.42686
174.7	2.57453	32.0443	6.69128
174.8	2.57651	34.9012	7.39261
174.9	2.5786	34.5236	6.87409
175	2.581	23.7945	6.07441
175.1	2.58612	26.1728	6.23161
175.2	2.59128	28.5511	6.3888
175.3	2.59599	21.2515	7.22213
175.4	2.59961	37.4181	9.39231
175.5	2.60326	53.0973	8.94124
175.6	2.60721	30.53	9.95976
175.7	2.61126	38.9037	10.0099
175.8	2.61569	43.1267	9.12535
175.9	2.61936	32.9293	8.86894
176	2.62319	32.5004	8.42809
176.1	2.62663	40.9541	9.2735
176.2	2.62988	42.4565	9.22688
176.3	2.63325	42.6407	9.92064
176.4	2.63642	59.5837	10.498
176.5	2.63941	76.5267	11.0754
176.6	2.64218	97.2181	12.8422
176.7	2.6448	133.988	12.9207
176.8	2.64746	150.028	11.9214
176.9	2.65178	104.377	12.0152
177	2.65486	130.173	11.1492
177.1	2.65759	140.804	13.2908
177.2	2.66036	132.044	13.6303
177.3	2.66336	132.816	14.3354
177.4	2.66649	126.164	13.4836
177.5	2.67015	99.071	13.2726
177.6	2.67399	124.427	13.6034
177.7	2.67812	117.446	14.7237
177.8	2.68158	124.359	15.2302
177.9	2.68535	116.264	14.4561
178	2.68879	118.575	14.1631
178.1	2.69203	129.964	12.9205
178.2	2.6955	131.976	13.3961
178.3	2.69891	139.058	12.7445
178.4	2.70178	152.352	14.5726
178.5	2.70426	162.434	14.2463
178.6	2.70685	148.63	14.9611
178.7	2.70938	151.615	14.3413
178.8	2.71205	130.454	14.9418
178.9	2.71575	124.116	14.958
179	2.72046	117.779	14.9743
179.1	2.72516	116.581	14.7202
179.2	2.72924	121.261	14.8161
179.3	2.73255	117.868	14.5786
179.4	2.73558	122.609	14.5915
179.5	2.73879	115.523	13.7817
179.6	2.74186	94.6029	11.9567
179.7	2.74555	98.194	8.70142
179.8	2.74889	95.6571	9.89812
179.9	2.75262	94.4301	8.21058
180	2.75617	85.7865	8.56485
180.1	2.75947	80.3433	6.17973
180.2	2.76284	62.8619	8.30233
180.3	2.76617	66.1565	12.2101
180.4	2.76978	68.7835	14.845
180.5	2.77351	55.0648	14.8418
180.6	2.77723	60.8516	15.1344
180.7	2.78083	76.204	16.6238
180.8	2.78414	113.884	16.1148
180.9	2.78725	116.174	15.9738
181	2.79052	118.464	15.8327
181.1	2.79371	135.584	16.0703
181.2	2.79748	152.382	15.9154
181.3	2.80077	158.298	15.367
181.4	2.803	185.3	13.8794
181.5	2.80647	201.609	14.0168
181.6	2.80994	215.827	14.9971
181.7	2.81341	212.021	14.3122
181.8	2.81688	190.111	15.9783
181.9	2.82034	197.733	16.7578
182	2.82381	186.895	17.1642
182.1	2.82728	185.12	16.3209
182.2	2.83075	184.273	15.4448
182.3	2.83422	181.213	15.4986
182.4	2.83769	170.257	15.1142
182.5	2.84116	171.539	15.7848
182.6	2.84463	161.012	15.2245
182.7	2.84809	152.947	15.6797
182.8	2.85156	159.387	15.8892
182.9	2.85503	180.485	16.1158
183	2.8585	173.098	16.7095
183.1	2.86197	156.342	16.7057
183.2	2.86544	142.175	17.0025
183.3	2.86891	148.208	16.1948
183.4	2.87237	140.306	15.2767
183.5	2.87584	142.865	14.8537
183.6	2.87931	155.732	14.9656
183.7	2.88278	169.713	15.5473
183.8	2.88625	158.266	16.0645
183.9	2.88972	159.527	15.4407
184	2.89319	160.336	15.6058
184.1	2.89666	150.146	14.7459
184.2	2.90013	136.952	14.9875
184.3	2.90359	143.875	14.2105
184.4	2.90706	145.18	13.5448
184.5	2.91053	161.386	12.4998
184.6	2.914	165.645	11.2495
184.7	2.91747	147.387	11.2354
184.8	2.92094	124.487	11.2133
184.9	2.92441	124.576	12.4573
185	2.92787	130.519	12.5829
185.1	2.93134	120.569	13.055
185.2	2.93481	126.627	14.6451
185.3	2.93828	132.596	15.0763
185.4	2.94175	125.784	16.1556
185.5	2.94522	137.362	16.0612
185.6	2.94869	147.889	16.1842
185.7	2.95216	138.394	17.2768
185.8	2.95562	122.028	16.5821
185.9	2.95909	125.188	17.0041
186	2.96256	141.017	15.2994
186.1	2.96603	147.806	14.7715
186.2	2.9695	144.733	13.1462
186.3	2.97297	147.926	12.5264
186.4	2.97644	135.834	12.4273
186.5	2.97991	138.074	14.0645
186.6	2.98338	139.789	14.5282
186.7	2.98684	141.393	13.236
186.8	2.99031	123.258	12.0392
186.9	2.99378	140.095	11.3787
187	2.99725	131.944	12.4127
187.1	3.00072	117.976	13.4924
187.2	3.00419	128.505	14.2428
187.3	3.00766	143.597	15.8026
187.4	3.01112	125.33	15.9023
187.5	3.01459	119.119	16.687
187.6	3.01806	117.591	16.2307
187.7	3.02153	121.892	16.0948
187.8	3.025	121.827	15.5305
187.9	3.02847	109.386	14.7284
188	3.03194	113.314	13.4009
188.1	3.03541	101.255	12.5318
188.2	3.03887	100.272	11.9422
188.3	3.04234	100	12.212
188.4	3.04581	87.2461	11.9954
188.5	3.04928	92.4534	12.3545
188.6	3.05275	109.7	13.1056
188.7	3.05622	122.06	13.1299
188.8	3.05969	120.612	13.5673
188.9	3.06316	125.846	13.0912
189	3.06663	129.216	12.6923
189.1	3.07009	123.001	11.8487
189.2	3.07356	112.166	12.9744
189.3	3.07703	118.101	13.8007
189.4	3.0805	105.098	15.9879
189.5	3.08397	122.501	15.2772
189.6	3.08744	122.645	14.9085
189.7	3.09091	129.16	13.5358
189.8	3.09437	118.312	14.3473
189.9	3.09784	124.348	15.6409
190	3.10131	126.395	15.2611
190.1	3.10478	127.5	14.3686
190.2	3.10825	128.308	13.8021
190.3	3.11172	119.43	13.9872
190.4	3.11519	122.085	15.0493
190.5	3.11866	123.401	15.6009
190.6	3.12213	117.97	16.6961
190.7	3.12559	128.369	16.5132
190.8	3.12906	119.669	17.2518
190.9	3.13253	122.627	17.4738
191	3.136	113.521	17.1089
191.1	3.13947	124.691	17.2823
191.2	3.14294	120.584	17.4767
191.3	3.14641	121.526	18.1425
191.4	3.14988	127.35	17.6749
191.5	3.15334	128.817	16.082
191.6	3.15681	133.364	14.7391
191.7	3.16028	135.876	13.3374
191.8	3.16375	135.542	13.3082
191.9	3.16722	138.702	12.7615
192	3.17069	114.541	13.0642
192.1	3.17416	136.15	13.124
192.2	3.17762	142.379	13.7159
192.3	3.18109	149.051	14.4322
192.4	3.18456	136.09	14.8897
192.5	3.18803	135.562	14.4528
192.6	3.1915	131.755	14.2616
192.7	3.19497	139.219	14.6755
192.8	3.19844	131.597	16.2825
192.9	3.20191	134.144	16.1603
193	3.20538	132.612	15.9395
193.1	3.20884	140.038	15.2182
193.2	3.21231	143.249	15.1895
193.3	3.21578	136.382	16.1781
193.4	3.21925	124.422	16.0919
193.5	3.22272	112.462	16.0057
193.6	3.22619	118.442	16.0488
193.7	3.22966	129.78	15.9583
193.8	3.23312	141.118	15.8678
193.9	3.23659	137.424	13.8946
194	3.24006	140.036	13.9247
194.1	3.24353	133.691	13.4197
194.2	3.247	134.469	12.718
194.3	3.25047	128.816	12.804
194.4	3.25394	138.129	12.5685
194.5	3.25741	127.648	13.5464
194.6	3.26087	126.385	12.8852
194.7	3.26434	118.95	13.6191
194.8	3.26781	130.834	14.1701
194.9	3.27128	121.407	14.1102
195	3.27475	118.514	13.6143
195.1	3.27822	123.882	12.2942
195.2	3.28169	120.524	11.4112
195.3	3.28516	106.946	11.2606
195.4	3.28863	121.564	11.2554
195.5	3.29209	114.371	12.0376
195.6	3.29556	115.148	11.9201
195.7	3.29903	122.405	12.7419
195.8	3.3025	117.567	12.7227
195.9	3.30597	112.729	12.7035
196	3.30944	116.319	13.464
196.1	3.31291	116.977	12.6319
196.2	3.31637	119.248	12.9007
196.3	3.31984	121.519	13.1695
196.4	3.32331	115.937	12.2583
196.5	3.32678	122.28	12.9827
196.6	3.33025	108.02	13.4174
196.7	3.33372	120.975	15.3744
196.8	3.33719	103.132	12.088
196.9	3.34066	104.422	10.6782
197	3.34413	112.021	8.36485
197.1	3.34759	106.915	10.2027
197.2	3.35106	101.32	9.15418
197.3	3.35453	104.845	9.14293
197.4	3.358	91.1594	9.30496
197.5	3.36147	90.3246	9.88698
197.6	3.36494	86.3726	10.5352
197.7	3.36841	100.969	12.2136
197.8	3.37188	85.4732	13.1601
197.9	3.37534	63.4826	12.7742
198	3.37881	72.2142	12.3385
198.1	3.38228	85.1462	11.2625
198.2	3.38575	71.7913	12.3517
198.3	3.38922	66.6377	10.6371
198.4	3.39269	69.4444	9.47223
198.5	3.39616	73.0114	8.54603
198.6	3.39962	71.4689	8.54342
198.7	3.40309	76.0016	9.72922
198.8	3.40656	80.5344	10.915
198.9	3.41003	63.2869	9.87518
199	3.4135	77.9732	9.31061
199.1	3.41697	86.2792	8.26135
199.2	3.42044	76.7587	10.6994
199.3	3.42391	81.7032	11.4445
199.4	3.42738	85.4563	13.8009
199.5	3.43084	80.4388	10.5313
199.6	3.43431	77.8646	11.8406
199.7	3.43778	75.7659	10.7378
[truncated: 686 more rows]
