# Supplementary material for: Magnetic record of Mio-Pliocene red clay and Quaternary loess-paleosol sequence in the Chinese Loess Plateau
Source: Data Brief. 2017 Nov 21;16:411–7. doi: 10.1016/j.dib.2017.11.059 (PMC5723265; doi:10.1016/j.dib.2017.11.059)
Supplement: Supplementary file 3 — Supplementary material [file mmc3.xlsx]

## Sheet: Hysteris parameters
Depth	Composite Age	Bcr	Bc	Mrs	Ms	SIRM	S-ratio
(m)	(Ma)	(mT)	(mT)	(10-3Am2/kg)	(10-3Am2/kg)	(10-3Am2/kg)
0.1	0.00273643	27.64	8.781	15.8043	84.6119	14.7357	0.960687
0.4	0.00684686	26.01	8.104	11.35	67.5119	10.8393	0.958539
0.8	0.0118042	35.58	9.739	6.76408	45.9936	6.32306	0.947899
1.2	0.0186997	35.13	9.741	9.85908	66.5136	9.41545	0.944568
1.6	0.0249604	31.91	9.27	8.60433	58.8597	8.24972	0.962681
2	0.0304549	28.38	8.893	10.6952	69.6784	10.2297	0.966692
2.4	0.0356722	30.07	8.84	9.91782	66.4888	9.51974	0.959921
2.8	0.0412105	29.98	8.97	10.1923	68.1448	9.73982	0.966899
3.2	0.046605	29.52	9.244	9.52857	62.0143	8.92143	0.973179
3.6	0.0520118	27.43	8.657	10.41	68.7448	9.50837	0.988449
4.4	0.061786	33.71	9.996	9.71604	59.8158	9.19417	0.953673
4.8	0.0671277	27.91	8.821	12.3683	78.5977	11.8059	0.966707
5.2	0.0719301	32.12	10.09	10.1424	59.5758	9.75758	0.975932
5.6	0.0773914	33.85	10.35	8.67677	55.8858	8.18898	0.983173
6.4	0.0879703	35.01	10.11	7.54462	56.0185	7.13846	0.952586
6.8	0.0942527	32.73	9.678	8.95208	57.2652	8.6262	0.951852
7.2	0.10059	35.5	10.21	6.78237	42.6791	6.47383	0.959043
7.6	0.10522	25.14	8.126	15.2649	88.354	14.6561	0.957692
8	0.109961	25.12	8.373	14.7345	85.569	14	0.968596
8.4	0.114799	24.1	8.432	15.5409	85.5	14.8409	0.972435
8.8	0.119369	23.32	7.694	28.4938	171.004	27.0492	0.958333
9.2	0.124693	23.73	7.817	16.5206	96.7534	15.4794	0.960177
9.6	0.130448	28.44	9.101	10.3196	59.6082	9.6701	0.952559
10.4	0.14462	36.85	11.21	8.78205	53.9744	3.8742	0.965874
10.6	0.148605	39.75	11.57	6.46717	38.2576	13.1061	0.969171
11.2	0.162121	46.53	13.74	6.28139	41.3131	5.88023	0.974847
11.6	0.168592	33.75	9.95	9.80892	57.0064	9.68861	0.950694
12	0.174074	27.34	8.179	10.1747	64.3775	9.50803	0.978353
12.4	0.180202	32.88	9.932	6.80204	41.6531	6.41837	0.988076
13.2	0.195429	34.21	10.45	5.32903	31.3806	4.90968	0.983574
13.7	0.203026	23.88	8.161	3.29398	18.6528	2.68519	0.993707
14	0.206845	25.15	7.95	12.0987	74.3741	11.4065	0.953841
14.4	0.213176	26.22	8.348	11.4408	67.3959	10.8431	0.958661
14.8	0.221401	28.22	8.638	4.93396	27.559	4.61674	0.966795
15.2	0.228556	24.97	7.739	13.7964	81.8822	12.5672	0.949822
15.6	0.234329	27.36	8.166	11.9838	70.3896	11.4692	0.948691
16	0.239523	38.74	11.05	6.5122	34.9756	6.20325	0.943971
16.4	0.244379	56.1	15.95	7.26176	41.3382	6.97794	0.939937
16.8	0.251048	44.11	12.76	5.83275	31.4261	5.59419	0.95594
17.2	0.258077	35.71	10.48	6.14286	35.7359	5.69805	0.958689
17.6	0.265317	37.42	11.07	2.62432	13.873	2.52722	0.966786
18	0.272415	35.17	10.53	8.07279	47.0286	7.64916	0.969189
18.4	0.279025	26.25	8.092	8.84698	54.181	8.4375	0.958812
18.8	0.28526	26.08	7.669	1.93908	9.94601	1.69666	0.971795
19.2	0.290694	24.67	7.864	13.4816	82.7573	12.8272	0.958148
19.6	0.296798	23.63	7.448	10.5062	62.8125	9.8125	0.957537
20	0.303093	22.56	7.177	13.3776	82.3764	12.6297	0.956543
20.4	0.309931	46.57	19.91	2.23235	10.0147	1.64706	0.989284
20.8	0.316438	47.89	14.74	3.97079	20.4868	3.69958	0.984962
21.2	0.322588	56.56	21.48	2.57115	11.0214	2.10526	0.90258
22	0.335031	59.63	7.887	1.5011	6.766	1.5011	0.98897
22.4	0.340526	61.7	19.91	4.94332	23.2429	4.96356	0.902528
22.8	0.34599	57.91	19.65	3.04739	14.0569	2.83175	0.946653
23.2	0.350799	49.22	14.81	1.18977	5.7289	0.978261	1
24	0.359547	34.7	10.52	2.5691	13.9218	2.44873	0.929129
24.4	0.365092	24.54	8.574	1.23994	6.13421	1.14157	0.985663
24.8	0.371913	22.39	7.581	11.813	63.9028	11.4065	0.939316
25.2	0.377884	20.14	6.851	16.9025	97.4371	16.3286	0.95089
25.6	0.384459	26.29	8.459	10.3715	60.0782	9.96579	0.940167
26	0.391903	29.25	8.382	4.32072	28.1261	4.10811	0.951754
26.4	0.400261	33.66	9.83	4.90543	29.0893	4.64974	0.956685
26.8	0.409414	42.15	11.07	3.24386	21.8198	3.08007	0.957902
27.2	0.41806	44.1	12.14	2.30011	15.6625	1.96791	0.985337
27.6	0.425808	34.48	10.73	1.05892	6.93735	0.919277	0.998034
28	0.432733	33.92	9.954	5.36388	33.1858	4.98633	0.964752
28.4	0.439935	36.16	9.552	3.89213	26.4848	3.51523	0.962094
28.9	0.45004	43.35	9.564	4.53262	3.77543	0.647479	0.964524
29.2	0.456151	44.67	12.74	6.78051	37.959	6.70769	0.934251
29.6	0.463381	54.68	16.4	3.6689	19.7465	3.4601	0.957974
30.6	0.477662	43.84	12.25	3.66083	18.2006	3.4156	0.948135
30.8	0.480875	44.7	13.05	6.57488	32.493	6.41861	0.931159
31.2	0.487052	42.15	12.53	7.67945	37.6301	7.4589	0.94169
31.6	0.494285	38.28	11.54	2.92796	15.9468	2.56432	0.956522
32	0.501369	49.52	14.5	5.81863	31.7157	5.71691	0.930332
32.4	0.506175	23.42	8.095	6.99395	36.0218	6.63241	0.960802
32.8	0.510611	21.05	7.062	8.39498	44.9246	8.07035	0.943649
33.2	0.51533	21.26	7.26	11.9641	66.6106	11.1448	0.963243
33.6	0.519811	28.95	8.272	9.33197	52.1745	9.09339	0.934783
34	0.524514	40.74	11.14	5.67889	28.502	5.30279	0.946281
34.4	0.52987	30.4	8.692	4.43504	23.4684	4.08224	0.978832
34.8	0.535023	52.73	15.64	5.37381	23.504	5.24506	0.91841
35.2	0.540261	36.12	11.42	4.98703	22.8016	4.86706	0.925383
35.6	0.545356	25.96	8.392	8.19565	41.4674	8.05706	0.932828
36	0.550666	40.69	11.99	5.53893	26.5902	5.45866	0.925097
36.4	0.556024	31.5	10.29	1.9228	8.54394	1.71021	0.998264
36.8	0.561306	33.35	12.23	3.32973	13.0595	3.18919	0.95678
37.2	0.567035	30.16	9.684	8.81384	44.805	8.79245	0.930257
37.6	0.574143	46.45	11.98	4.80534	23.4223	4.73312	0.91335
38	0.582027	48.04	13.983	6.45747	33.4216	6.36578	0.927617
38.4	0.589743	40.98	11.71	1.9014	10.6656	1.78718	0.977011
38.8	0.597006	49.8	13.62	1.67946	8.98533	1.54345	0.959781
39.2	0.60367	50.23	14.84	5.88018	28.7788	5.84101	0.937377
39.6	0.609999	47.32	14.06	2.38227	11.1613	2.31468	0.934851
40	0.616219	42.02	12.65	2.49348	12.9789	2.17653	0.983871
40.4	0.622857	39.37	11.444	3.45764	28.8029	3.13996	0.942815
40.8	0.629923	49.34	14.59	5.99694	35.2982	5.68425	0.944183
41.2	0.637998	54.54	17.33	2.43139	12.1829	2.21934	0.97541
41.6	0.644396	50.53	17.22	1.12181	4.70137	0.952849	0.996119
42	0.649163	49.15	15.22	3.59249	15.7996	3.72351	0.945666
42.3	0.653853	40.21	10.71	6.35312	34.4313	5.9545	0.950581
42.8	0.660102	41.7	11.76	5.55077	27.215	5.21838	0.938587
43.2	0.66536	51.06	15.28	0.992028	3.75498	0.91735	0.947284
43.6	0.670757	50.52	15.12	2.01685	8.55716	1.95848	0.926267
44	0.675781	41.32	12.86	6.17416	30.2862	6.10793	0.916667
44.4	0.680515	56.13	17.06	4.74297	21.4137	4.48193	0.935036
44.8	0.686592	61.49	19.35	5.73639	26.3267	5.64391	0.920368
45.2	0.692661	30.12	8.988	10.1616	61.3636	9.85354	0.944644
45.6	0.69874	33.01	9.732	5.34783	31.7029	4.99396	0.970979
46	0.70426	47.82	13.69	3.55295	17.5174	3.31163	0.951507
46.4	0.709261	54.11	17.1	3.28973	15.3405	3.03243	0.952763
46.8	0.714046	58.61	17.77	4.9116	21.7127	4.66851	0.911665
47.2	0.71938	62.67	17.78	3.04609	14.2778	2.90708	0.919304
47.6	0.724093	65.5	21.92	5.48902	21.5854	5.42988	0.913251
48	0.728966	61.69	19.71	5.57315	24.3888	5.49098	0.921989
48.4	0.734366	55.78	16.7	3.60263	16.2233	3.49343	0.915981
48.8	0.739402	45.88	14.17	5.59276	25.822	5.55807	0.915197
49.2	0.744953	40.31	13.01	6.17802	29.2198	5.96703	0.928177
49.6	0.750428	41.19	12.73	4.94266	24.3763	4.75855	0.924947
50	0.757146	49.79	15.93	4.10672	17.7338	3.98681	0.972932
50.4	0.764095	61.85	21.43	2.62159	10.5027	2.68539	0.924873
50.8	0.770743	61.11	21.03	3.34869	14.2092	3.03861	0.933402
51.2	0.776803	63.05	22.24	2.6621	12.1309	2.37823	0.9536
51.6	0.782011	62.14	19.63	4.24043	17.9097	4.07262	0.919277
52	0.786105	48.85	14.98	4.91689	21.2958	4.70509	0.924976
52.4	0.789972	39.9	13.15	2.24357	10.0343	2.00686	0.970085
52.8	0.793836	36.03	10.77	4.13298	20.6716	3.95567	0.922326
53.1	0.796719	28.53	9.071	8.22762	42.8155	7.93959	0.935122
53.6	0.802342	30.15	9.051	6.62143	37.3187	6.23304	0.93506
54	0.807542	42.02	11.84	6.2472	32.7181	6.02908	0.926716
54.4	0.81377	50.57	14.51	4.30544	23.7755	4.02381	0.937447
54.8	0.820369	51.34	12.61	5.72708	32.1109	5.73028	0.910698
55.2	0.829091	57.81	13.34	4.58758	27.4045	4.48646	0.911269
55.6	0.835568	63.2	17.97	4.42613	24.6423	4.25739	0.918265
56	0.841459	65.56	21.33	3.9343	17.3878	3.80208	0.922023
56.4	0.846869	66.14	22.69	2.26199	9.40713	2.05104	0.94003
56.8	0.851901	65.21	21.4	5.5386	25.2193	5.40789	0.917275
57.2	0.856521	63.39	20.19	5.2141	23.1861	5.07222	0.917923
57.6	0.861335	67.21	22.47	5.39348	24.0861	5.30559	0.921558
58	0.866084	64.67	21.07	3.9013	18.0993	3.69994	0.934832
58.4	0.871389	64.7	24.01	2.57906	8.93018	2.61807	0.95098
59.2	0.883051	66.77	22.04	4.17149	18.7194	4.10635	0.919322
59.6	0.888175	67.69	23.77	3.5765	15.4861	3.32629	0.959339
60	0.893026	44.96	12.86	5.57198	25.4396	5.26087	0.934802
60.4	0.897535	34.93	10.68	8.66279	45.1661	8.42193	0.930966
60.8	0.902119	41.03	12.46	7.1644	33.7415	7.13719	0.925338
61.2	0.906792	44.98	13.71	7.10643	35.2371	6.93361	0.927052
61.6	0.911774	59.42	19.93	2.61497	11.1751	2.35628	0.949646
62	0.916404	64.71	20.24	4.83616	21.7232	4.6516	0.919028
62.4	0.921578	46.71	13.78	5.04356	25.1326	4.91951	0.92204
62.8	0.92695	53.56	15.6	5.28335	24.7556	5.21541	0.920969
63.2	0.932691	47.5	13.94	5.02002	23.3834	4.96497	0.924395
63.7	0.939992	46.74	13.43	5.25732	27.4522	5.13376	0.930521
64	0.943658	61.33	18.9	4.71647	21.0033	4.6892	0.905232
64.4	0.94735	43.61	13.34	5.80537	25.962	5.68233	0.918307
64.8	0.95088	27.67	8.842	9.98454	53.1856	9.76289	0.937962
65.2	0.954335	26.14	8.755	11.1518	59.7946	10.9018	0.950041
65.6	0.958274	33.44	10.09	8.65638	47.0532	8.39362	0.933777
66	0.962659	28.2	9.058	6.35309	34.9908	6.13012	0.935974
66.4	0.967188	39.29	12.2	4.78515	21.8799	4.46288	0.947788
66.8	0.971147	25.7	8.33	11.5042	63.7535	11.0249	0.942525
67.2	0.974717	37.3	8.33	11.0305	61.1288	12.0584	0.94163
67.6	0.979273	39.86	11.12	8.07228	54.2517	7.81463	0.927095
68	0.984524	38.76	12.3	4.50342	20.0513	4.47436	0.951767
68.4	0.999317	35.68	10.88	7.64883	38.5992	7.38327	0.929842
68.7	1.00283	32.98	10.18	5.50729	28.9167	4.98438	0.95559
69.2	1.00866	33.32	10.56	5.01434	26.0144	4.70287	0.957516
69.6	1.01322	34.41	10.75	7.07199	36.0742	6.81665	0.933994
70	1.01726	28.38	9.037	10.7574	58.4954	10.5988	0.934814
70.4	1.02062	35.52	10.02	8.7183	45.4421	8.43043	0.938618
70.8	1.02427	38.87	11.74	7.8136	39.9232	7.56579	0.927174
71.2	1.0281	52.23	14.28	5.08855	24.7557	4.99237	0.910933
71.6	1.03176	38.84	12.16	6.61134	31.3971	6.25525	0.951302
72	1.036	26.53	8.317	7.31479	43.7421	6.76991	0.973389
72.4	1.04052	27.97	8.717	11.4004	68.656	10.9305	0.957868
72.8	1.04507	27.3	8.507	12.0071	70.3333	11.617	0.952076
73.2	1.04969	31.68	9.137	9.46919	59.5261	9.11138	0.957087
73.6	1.05447	58.07	20.46	3.38847	12.5245	3.36235	0.961165
73.7	1.0557	49.27	14.12	6.02652	27.3273	6.04676	0.922678
74	1.0597	32.78	10.16	8.87397	45.3818	8.66145	0.930165
74.4	1.06456	31.71	10.1	8.97204	46.043	8.82796	0.93179
74.8	1.0695	34.11	10.48	8.99324	46.2284	8.72277	0.940568
75.2	1.07519	41.37	12.555	2.75821	13.3403	2.51572	0.954861
75.6	1.08189	50.89	15	5.3199	23.8455	5.16793	0.923639
76	1.08791	56.26	16.75	1.59001	7.19482	1.45808	0.922833
76.4	1.09435	50.05	15.49	4.60072	19.9552	4.66876	0.944391
76.8	1.10049	45.2	13.16	5.5675	27.6288	5.46625	0.919578
77.2	1.10804	59.37	19.02	1.07873	4.5221	0.956492	0.948556
77.6	1.1149	56.72	17.04	5.44129	24.1904	5.27194	0.91735
78	1.12021	42.12	12.38	5.75722	29.0081	5.61066	0.922823
78.4	1.12447	26.74	8.741	12.1109	63.5446	11.643	0.93947
78.7	1.12766	23.11	7.483	14.6349	82.3982	14.0738	0.946204
79.2	1.13306	24.06	7.432	10.4072	60.7186	9.84431	0.940998
79.6	1.13793	25.76	8.412	11.2538	59.5154	11.0923	0.942094
80	1.14354	34.53	10.49	8.07332	41.8941	7.78004	0.930301
80.4	1.14878	39.67	11.43	6.50733	33.8241	6.09943	0.936782
80.8	1.15392	43.01	12.71	6.07008	29.6221	6.09449	0.922481
81.2	1.15972	39.3	12.68	4.28425	18.2413	4.23313	0.959541
81.6	1.16612	30.97	9.492	8.31818	44.6212	8.01515	0.933207
82	1.17141	23.62	7.76	13.0577	74.0385	12.6218	0.942611
82.4	1.17728	22.23	7.451	13.9119	80.924	13.4888	0.944942
82.8	1.18448	31.31	9.837	8.43099	50.0911	8.17057	0.939044
83.2	1.19297	47.83	12.89	4.99904	31.7113	4.77534	0.932933
83.6	1.20278	54.63	15.8	3.97028	20.4976	3.85971	0.917189
84	1.21415	58.2	18.8	1.85703	9.32859	1.68641	0.962529
84.4	1.22578	63.11	20.4	2.93264	14.5258	2.92348	0.916107
84.8	1.23765	52.45	16.21	2.93855	14.8883	2.70601	0.939355
85.2	1.24866	64.26	21.35	4.48529	22.4135	4.37284	0.913947
85.6	1.25842	62.79	22.28	3.9267	18.4491	3.71528	0.943925
86	1.26635	69.65	23.61	4.04834	16.598	4.08236	0.902138
86.3	1.27165	61.65	20.47	2.00987	9.55811	1.79276	0.940367
86.6	1.27704	59.66	19.28	2.71095	12.9239	2.47997	0.945491
87.1	1.285	57	16.93	3.94539	17.949	3.73483	0.926889
87.6	1.29121	59.04	18.12	5.27237	23.8392	5.1524	0.908433
88	1.29629	53.67	16.75	4.331	18.81	3.77	0.950265
88.4	1.30116	42.02	12.91	3.99765	19.1539	3.7074	0.956418
89.2	1.31141	31.12	9.725	5.76679	29.9389	5.20757	0.958968
89.7	1.31807	32.04	9.868	6.34691	35.046	5.91984	0.964484
90	1.32306	48.61	13.85	8.81122	37.8659	7.19562	0.933935
90.4	1.33014	56.93	16.56	2.82534	12.9274	2.70295	0.923208
90.8	1.33755	64.55	20.52	2.05867	17.3764	3.88596	0.90458
91.2	1.34397	63.42	19.34	4.56225	20.3347	4.41767	0.906818
91.6	1.35	54.52	16.38	4.7907	20.8611	4.72659	0.907247
92	1.35602	45.59	16.38	5.56883	25.3728	5.49713	0.922609
92.4	1.36122	35.36	10.71	4.05631	20.6985	3.85959	0.940905
92.9	1.3667	31.56	9.738	8.55791	45.4733	8.27951	0.934768
93.2	1.37005	34.01	10.43	7.28502	36.686	6.88889	0.943548
93.6	1.37435	51.14	14.02	4.29132	23.1951	4.17358	0.912252
94	1.37889	48.87	14.22	5.16188	22.4693	5.03586	0.922686
94.4	1.38322	48.33	13.89	6.1916	28.2689	6.14706	0.923787
94.8	1.38753	31.12	9.307	4.55473	24.4403	4.29105	0.93913
95.2	1.39193	29.35	9.297	8.41114	43.3088	8.22277	0.926295
95.6	1.39622	27.21	9.042	8.67076	44.7376	8.42536	0.936893
96	1.40042	32.75	9.537	6.31218	34.7668	5.99093	0.93027
96.4	1.40488	47.7	14.96	5.2079	22.8522	4.97423	0.938256
96.8	1.41013	40.01	11.65	5.18878	25.5042	4.86353	0.933749
97.2	1.41641	37.52	11.05	6.76485	35.0175	6.55517	0.926504
97.6	1.42271	25.17	8.106	4.96928	27.7365	4.6726	0.945934
98	1.42847	25.21	8.337	10.4262	56.5078	9.97938	0.946039
98.4	1.43502	59.59	18.08	4.67799	20.6634	4.61974	0.917688
98.8	1.44314	35.71	10.79	5.64427	29.4383	5.4185	0.932419
99.2	1.45127	40.51	11.4	4.8992	25.024	4.736	0.918074
99.6	1.45824	33.73	10.42	7.0945	34.2454	6.72073	0.920514
100	1.46466	25.99	8.37	7.57848	42.8635	7.24535	0.941203
100.4	1.47052	26.3	8.542	10.1408	54.4125	9.81028	0.937305
100.8	1.47694	30.59	9.798	5.74568	31.2764	5.42706	0.953139
101.2	1.48385	56.55	16.55	1.14905	4.51939	1.09316	0.926956
101.6	1.49087	52.73	15.07	3.80175	17.6502	3.70845	0.902909
102	1.49725	44.07	13.77	4.43743	19.9037	4.13369	0.948253
102.4	1.50213	30.89	9.663	6.40165	32.44	6.09321	0.930259
102.8	1.50658	31.66	8.836	7.32911	120.014	7.03312	0.931363
103.2	1.51193	34.83	11.18	3.48571	15.4562	3.41935	0.956199
103.6	1.51783	35.72	10.83	6.86763	34.3092	6.76328	0.913571
104	1.52341	49.6	15.09	2.49911	12.6161	2.26786	0.963583
104.4	1.5299	57.05	16.4	3.82964	18.3117	3.74332	0.916327
104.8	1.53603	56.64	16.88	4.64925	22.1407	4.53769	0.915836
105.2	1.54157	48.45	14	4.69613	21.9153	4.65009	0.914851
105.6	1.54597	48.93	14.22	4.79971	23.5894	4.74874	0.913076
106	1.55048	32.27	9.893	6.51988	34.2018	6.28746	0.928988
106.5	1.55626	29.73	9.34	7.45867	38.3972	7.28327	0.927336
106.8	1.55954	29.02	8.919	6.88659	35.1219	6.77439	0.924392
107.2	1.56366	32.66	9.716	6.02533	32.6839	5.78665	0.930976
107.6	1.56854	32.42	9.934	6.81584	34.5149	6.67327	0.922107
108	1.57233	31.26	9.863	7.27265	36.0334	7.18118	0.923148
108.4	1.57707	30.02	9.406	7.34342	36.9573	7.2331	0.922202
108.8	1.58135	28.36	9.065	7.5976	39.0871	7.39339	0.928107
109.2	1.58545	27.94	8.938	7.80911	38.5792	7.63558	0.927557
109.7	1.59135	26.15	8.467	7.50048	39.8562	7.63663	0.927181
110	1.59462	26.19	8.544	6.69633	34.3945	6.57798	0.944909
110.4	1.59863	26.6	8.494	8.80045	48.8872	8.55338	0.937707
111	1.60465	31.22	9.331	6.19133	32.6267	6.01	0.920688
111.6	1.61137	31.98	9.563	6.63664	34.3435	6.44656	0.923031
112	1.61573	29.49	9.2909	7.46204	38.7129	7.15835	0.936869
112.4	1.62067	25.3	8.089	8.93963	51.3545	8.61455	0.942048
112.8	1.62537	30.74	9.2606	7.33541	40.2724	7.10117	0.922466
113.2	1.63181	41.65	11.83	3.60703	18.5703	3.44141	0.923382
113.6	1.63933	54.44	16.29	4.36337	19.5014	4.3001	0.911929
114	1.64725	56.64	16.87	2.7012	13.3806	2.50273	0.931373
114.4	1.65556	57.56	17.68	4.01767	19.4812	3.90821	0.90372
114.8	1.6639	31.66	9.717	6.88385	37.7734	6.65156	0.934412
115.2	1.66998	44.12	12.7	5.67481	27.2645	5.60363	0.915006
115.6	1.67636	41.97	12.23	5.1128	26.346	4.81315	0.936017
116	1.68185	37.19	10.93	6.82429	34.8643	6.65714	0.918723
116.4	1.68756	41.01	11.97	9.36125	27.0434	5.111	0.92004
116.8	1.69352	38.3	11.53	3.33432	18.893	3.0738	0.944178
117.2	1.69964	54.1	15.79	2.81517	12.4763	2.84064	0.929614
117.6	1.70524	49.8	13.84	5.02735	25.6563	4.74932	0.912668
118	1.70969	48.15	13.95	4.0803	20.8656	3.82688	0.925595
118.4	1.71555	50.59	14.99	4.44444	21.2689	4.33268	0.913885
118.6	1.7188	51.04	15.16	4.72481	21.7957	4.60355	0.919453
118.8	1.72223	58.9	17.78	3.91406	17.1209	3.85206	0.904781
119	1.72556	53.61	15.69	3.97543	18.1425	3.74939	0.919397
119.1	1.72732	60.02	18.93	3.80277	15.7131	3.76121	0.905742
119.2	1.72892	62.63	18.9	3.97287	18.1152	3.90528	0.896709
119.4	1.73202	49.54	14.64	5.15691	23.3369	4.97045	0.917838
119.6	1.73519	50.27	14.08	4.84142	22.2762	4.74919	0.905168
119.8	1.73843	56.69	16.46	4.42529	19.4296	4.41723	0.901754
120	1.74133	39.21	11.91	6.14096	28.7175	6.06008	0.924214
120.2	1.74347	35.25	10.85	6.88698	33.8799	6.74571	0.92184
120.4	1.74521	30.13	9.514	8.32653	43.1429	7.94286	0.935766
120.6	1.74723	29.96	9.164	7.7831	41.8075	7.60453	0.926117
121	1.75162	30.97	9.596	6.26674	31.7466	6.11049	0.931963
121.2	1.7539	32.91	10.4	3.52861	17.7711	3.22374	0.956954
121.4	1.75627	33.23	9.969	6.20826	31.3972	5.97979	0.923586
121.6	1.75852	36	11.05	4.59231	22.75	4.24519	0.949037
121.8	1.76089	38.7	11.11	5.22177	26.0145	5.00786	0.918656
122	1.76348	43.41	12.7	5.44754	26.0984	5.27869	0.923395
122.2	1.76619	45.28	12.37	4.49134	21.3406	4.34894	0.910398
122.4	1.76878	55.7	16.62	5.10093	23.3426	4.97685	0.907442
122.6	1.77183	57.36	16.44	4.04183	18.1893	3.98184	0.908293
122.8	1.77486	58.64	17.08	3.92334	16.8177	3.79501	0.901301
123	1.778	56.5	16.55	3.4	14.028	3.28972	0.90625
123.2	1.78137	53.14	15.67	3.05057	13.5805	2.86207	0.925703
123.4	1.78454	52.22	14.58	4.72215	21.8461	4.61202	0.904003
123.6	1.78832	48.43	14.29	3.41736	15.4132	3.15289	0.937746
123.8	1.79221	42.36	11.9	3.17554	19.0751	3.31823	0.919226
124	1.79548	38.54	11.77	6.67689	30.3145	6.79245	0.910012
124.2	1.7984	42.42	12.16	5.54247	25.6518	5.38688	0.913349
124.4	1.80124	33.04	10.58	7.34548	34.9382	7.1568	0.923182
124.6	1.80406	31.34	9.762	7.58155	38.7177	7.39033	0.924658
124.8	1.80667	30.96	9.779	7.99884	39.9014	7.69142	0.924208
125	1.80933	32.27	9.955	7.5552	37.7642	7.38959	0.918623
125.2	1.81207	33.69	10.26	6.49244	32.8907	6.27731	0.915997
125.4	1.81505	34.17	10.03	6.22205	32.4972	6.11595	0.918216
125.8	1.82104	34.4	10.78	5.76994	27.2495	5.8256	0.921975
126	1.82429	37.16	11.04	6.40634	30.7781	6.30043	0.914237
126.2	1.82786	38.74	11.7	5.54788	26.1501	5.34057	0.921904
126.4	1.83136	45.52	12.56	4.83291	21.9338	4.66497	0.914546
126.6	1.83493	42.23	12.34	5.35856	25.2046	5.18258	0.91511
126.8	1.83854	28.72	9.005	7.56731	38.3813	7.36187	0.919397
127	1.84137	27.9	8.771	8.88989	46.1191	8.68231	0.924376
127.2	1.84439	25.65	8.572	10.008	51.3462	9.67147	0.934549
127.4	1.84705	26.24	8.474	9.96541	52.4597	9.70407	0.936139
127.6	1.84962	25.47	8.136	9.29129	49.4475	9.12312	0.932521
127.8	1.85244	24.24	7.752	11.1758	63.3347	10.8255	0.937559
128	1.85542	26.05	8.356	10.0658	54.2462	9.53259	0.93232
128.2	1.85835	23.9	7.624	10.7985	60.1372	10.4102	0.93558
128.4	1.86074	23.29	7.633	11.8584	64.7914	11.4602	0.936017
128.6	1.8631	22.82	7.401	12.5722	75.983	12.0441	0.943461
128.8	1.86569	22.79	7.423	13.1797	75.6847	12.6921	0.93921
129	1.86852	22.95	7.399	12.0338	68.7797	11.6271	0.93662
129.2	1.87074	22.95	7.516	11.5685	65.1496	7.66546	0.932289
129.4	1.87388	23.97	7.819	11.4323	63.4083	11.0873	0.936351
129.6	1.87742	27.16	8.592	8.59806	45.7617	8.38331	0.928468
129.8	1.88071	28.87	8.927	7.94283	41.3446	7.79791	0.926691
130	1.88384	26.81	8.679	8.72624	45.9506	8.44106	0.935435
130.2	1.88732	33.37	9.778	6.40725	33.1198	6.28313	0.920182
130.4	1.89072	33.53	10.43	4.10436	17.9271	4.06719	0.938928
130.6	1.89421	36.38	10.8	4.95703	23.2694	4.81127	0.913096
130.8	1.89799	30.78	9.558	8.01097	39.8903	7.65204	0.925407
131.2	1.9042	25.76	8.352	9.44915	52.154	8.96186	0.934594
131.4	1.90653	26.23	8.301	9.47143	52.6623	9.12359	0.938232
131.6	1.90884	25.53	8.174	11.1905	62.4339	10.8466	0.934146
131.8	1.91107	24.52	7.997	10.8272	61.1163	10.5044	0.93758
132	1.91368	26.04	8.353	10.3778	56.7946	9.86593	0.928042
132.2	1.91648	25.3	8.164	8.4304	47.2017	8.03267	0.939876
132.4	1.91909	25.65	8.158	10.0071	56.7	9.45	0.939153
132.6	1.9217	27.56	8.578	7.63666	39.6945	7.45579	0.925337
132.8	1.9247	28.37	8.859	6.84717	37.7016	6.51023	0.935767
133	1.92782	28.48	8.876	7.11754	37.0476	6.85634	0.927891
133.2	1.93077	30.79	9.827	7.24574	36.753	7.03095	0.933513
133.4	1.93418	28.89	8.947	8.14176	43.4243	7.86398	0.928441
133.6	1.93769	37.87	10.74	4.05292	20.5631	3.85346	0.915493
133.8	1.94134	30.34	9.253	7.19358	36.0137	7.01031	0.919935
134	1.945	28	8.546	7.20614	38.0789	6.92544	0.918936
134.2	1.94775	26.16	8.095	8.31741	46.2951	8.03609	0.926354
134.4	1.95015	27.74	8.774	9.11546	47.2924	8.81837	0.933002
134.6	1.95253	24.65	7.812	9.38135	51.7544	9.02124	0.928864
134.8	1.95491	24.52	8.073	9.91216	53.1216	9.58108	0.93512
135	1.9577	25.37	8.205	9.15667	48.2384	8.87369	0.936114
135.2	1.96007	23.66	7.588	10.6067	58.7866	10.1856	0.938683
135.4	1.96218	22.88	7.423	10.7637	59.3441	10.2314	0.941822
135.6	1.96438	22.97	7.465	8.61654	47.511	8.29815	0.933492
135.8	1.96672	22.6	7.403	11.7707	65.9832	11.3234	0.942387
136	1.96895	21.99	7.222	12.0496	68.0331	11.3802	0.944808
136.2	1.97123	23.08	7.509	10.7	60.4785	10.2902	0.941335
136.4	1.97408	22.45	7.423	13.5209	74.9485	13.0954	0.939203
136.6	1.97661	22.25	7.163	11.4699	66.0335	10.8435	0.94682
136.8	1.97913	23.34	7.682	11.2373	60.6409	10.9962	0.937103
137.2	1.98468	25.5	8.026	8.86384	49.459	8.58431	0.93041
137.6	1.99058	26.77	8.434	7.18011	40.1334	6.82838	0.938721
138	1.99673	28.62	8.846	6.53925	34.9326	6.2609	0.927169
138.4	2.00285	23.03	7.53	11.9086	67.2596	11.3942	0.94462
138.8	2.00842	54.22	14.72	4.34357	19.0643	4.23929	0.906908
139.2	2.01444	38.41	11.33	6.18084	29.7498	6.10436	0.913642
139.6	2.02097	52.88	15.19	3.73579	16.6761	3.61269	0.914155
140	2.02748	32.36	9.855	7.00991	36.2645	6.76863	0.922979
140.4	2.03402	44.57	12.76	4.73899	23.8775	4.54887	0.917946
140.8	2.03999	41.94	12.19	5.8139	28.2508	5.6909	0.914035
141.2	2.0448	31.71	9.797	7.47299	38.3701	7.26163	0.925615
141.6	2.04945	28.93	9.162	7.96522	42.2957	7.85217	0.928571
142	2.05446	32.37	9.769	6.93178	36.2093	6.62015	0.920082
142.4	2.06005	29.54	9.471	8.27609	42.3098	8.01347	0.931092
142.8	2.06561	29.51	8.982	7.54438	39.5932	7.3003	0.923252
143.2	2.07128	30.72	9.749	6.47845	32.9933	6.22344	0.929268
143.6	2.07751	29.79	9.556	8.01689	40.9574	7.88817	0.923253
144	2.08339	26.01	8.635	9.54763	51.8849	9.14325	0.938531
144.4	2.08995	52.27	15.16	3.98961	18.8809	3.82494	0.913793
144.8	2.09708	56.13	15.88	3.96499	18.6642	3.92446	0.909624
145.2	2.10405	57.61	16.49	3.63577	15.7579	3.47601	0.891373
145.6	2.11047	40.25	11.84	5.69293	26.6338	5.63115	0.908585
146.1	2.1195	40.8	12.39	3.35465	15.7475	3.12708	0.946879
146.4	2.12438	41.29	12.23	5.27165	25.8149	5.14007	0.914946
146.8	2.1302	30.2	9.571	7.88067	38.8129	7.73151	0.930466
147.2	2.13522	28.13	8.941	8.15789	43.0739	7.90594	0.928824
147.6	2.1397	25.61	8.345	10.2941	54.5033	9.97386	0.934142
148	2.14368	26.21	8.436	9.46351	50.1684	9.17654	0.934738
148.4	2.14891	28.24	8.927	8.19923	41.9617	8.04598	0.918809
148.8	2.15503	30.25	9.519	7.40952	36.5397	7.21905	0.932278
149.2	2.16113	27.26	8.778	9.31085	47.7639	9.17888	0.922923
149.6	2.16763	30.05	9.352	7.20516	37.113	6.95332	0.925353
150	2.17464	34	10.26	6.20866	31.0709	6.01575	0.922448
150.4	2.18041	43.49	12.62	3.25453	16.4124	2.97961	0.941698
150.8	2.1878	50.67	14.6	4.64581	22.3512	4.5079	0.899933
151.2	2.19518	45.59	13.29	5.2839	24.6005	5.24213	0.908776
151.6	2.20148	28.85	9.028	8.19853	42.9202	7.93067	0.926821
152	2.2066	24.81	8.011	10.1651	54.819	9.84127	0.932581
152.4	2.21101	23.77	7.76	11.4758	63.1934	11.0878	0.937177
152.8	2.21587	25.52	8.191	8.63824	46.2632	8.37689	0.931308
153.2	2.22002	28.68	9.155	6.7067	33.957	6.48546	0.932748
153.6	2.22534	29.06	9.393	7.17514	35.4915	6.9774	0.927126
154	2.23031	22.51	7.457	12.81	70.62	12.4393	0.937703
154.4	2.23475	21.84	7.242	13.6395	76.4731	13.1196	0.943858
154.8	2.23879	22.18	7.413	14.1876	78.2461	13.7525	0.939446
155.2	2.24334	21.92	7.261	10.9082	60.0193	10.5942	0.934793
155.6	2.24765	22.94	7.49	11.5113	62.7689	11.3293	0.935248
156	2.25254	23.78	7.679	9.49812	52.7102	9.08406	0.935083
156.4	2.25789	23.57	7.856	10.1865	55.6099	9.81352	0.936263
156.8	2.26277	23.02	7.734	9.09774	47.6859	9.13116	0.940531
157.2	2.26789	22.7	7.481	11.1842	60.8083	10.8976	0.929926
157.6	2.27267	20.94	6.995	15.0611	84.8033	14.6269	0.941558
158	2.2773	21.31	7.096	15.327	88.4644	14.8126	0.94122
158.4	2.28167	21.01	7.043	13.8318	79.2955	13.386	0.943072
158.6	2.28427	20.9	6.904	13.9237	81.2655	13.4058	0.943639
158.8	2.28715	22.98	7.453	10.0814	58.3479	9.70332	0.936151
159	2.29013	24.77	8.045	9.15203	52.5136	8.98244	0.936952
159.2	2.29322	32.6	9.97	5.33119	27.3827	5.18399	0.924578
159.5	2.2977	34.24	10.14	5.86752	29.1453	5.65385	0.919123
159.6	2.29926	35.4	10.73	5.8484	27.6085	5.67971	0.912281
159.8	2.3025	35.59	10.47	5.47323	26.9389	5.22445	0.921325
160	2.30553	33.72	9.946	5.26993	26.3528	5.13183	0.914373
160.2	2.30863	33.79	10.14	6.61549	32.8125	6.25679	0.931053
160.4	2.31135	35.25	10.24	5.3007	26.7175	5.17292	0.910198
160.6	2.31446	34	10.16	5.3582	26.2442	5.20136	0.919315
160.8	2.31766	33.09	10.11	6.1685	31.0366	5.95238	0.918462
161	2.32083	30.98	9.446	5.99161	30.683	5.81186	0.910309
161.2	2.32467	31.88	9.808	6.26774	30.492	6.14475	0.918399
161.4	2.32874	30.1	9.347	7.01846	35.6055	6.75317	0.923143
161.6	2.33289	29.66	9.622	6.38285	31.6221	6.20883	0.928929
161.8	2.33673	25.07	8.151	9.30967	50.1907	8.94149	0.933824
162	2.33973	23.79	7.799	12.1324	67.4978	11.6423	0.938331
162.2	2.34296	23.21	7.687	10.681	59.1828	10.1494	0.941559
162.4	2.34546	24.59	8.114	10.5918	60.5403	10.1286	0.943269
162.6	2.34817	29.85	9.403	7.34458	38.3904	7.0506	0.924129
162.8	2.35084	25.5	8.182	8.84225	49.0941	8.65665	0.929301
163	2.35353	27.79	8.707	7.21423	39.0992	7.01741	0.92287
163.2	2.35643	28.29	8.975	7.57465	40.2095	7.30749	0.926882
163.4	2.35926	32.02	9.674	6.529	34.7144	6.31371	0.92206
163.6	2.36281	28.86	9.411	6.38352	32.5179	6.04802	0.927575
163.8	2.36719	54.52	14.25	3.88918	18.0169	3.76215	0.896641
164	2.37265	50.86	14.54	4.52469	20.0074	4.46573	0.901815
164.2	2.37828	35.49	10.73	6.38154	31.919	6.18458	0.923112
164.4	2.38305	44.36	13.06	5.13314	23.2634	5.01809	0.906994
164.6	2.38787	35.2	10.25	6.07111	31.6111	5.85162	0.91823
164.8	2.39281	36.29	10.46	5.39332	27.8155	5.13299	0.923374
165	2.39692	35.05	10.62	6.40158	31.276	6.25124	0.914953
165.2	2.40096	37.57	11.33	5.97206	28.7638	5.81287	0.911143
165.4	2.40529	47.17	13.75	4.38176	19.8732	4.19308	0.911047
165.6	2.40924	28.61	9.25	7.73497	38.1728	7.65908	0.926067
165.8	2.41172	26.5	8.409	8.96059	50.1028	8.66933	0.931489
166	2.41445	27.37	8.6	7.62284	39.6348	7.27092	0.928311
166.2	2.41783	26.06	8.455	9.28884	49.5569	9.04267	0.931034
166.4	2.42114	33.14	10.3	6.96528	36.6042	6.73611	0.929381
166.6	2.42439	33.66	10.14	5.45652	28.1677	5.29503	0.912757
166.8	2.42765	28.67	8.903	7.29847	39.1067	7.32571	0.924535
167	2.43137	50.83	14.22	4.08475	18.2385	3.99818	0.887585
167.2	2.43452	49.32	13.76	4.44577	19.9231	4.34244	0.902655
167.4	2.43684	45.68	13.07	4.924	22.9889	4.85482	0.899296
167.6	2.4397	48.16	13.55	4.61041	19.4067	4.32103	0.894737
167.8	2.44252	52.25	14.65	4.52877	22.3895	4.37865	0.908095
168	2.44486	49.28	13.83	4.19589	19.4135	4.01173	0.895102
168.2	2.44725	47.67	13.56	4.69333	20.9238	4.58095	0.901767
168.4	2.44974	49.08	14.16	4.35471	18.7546	4.22971	0.902944
168.6	2.45216	48.87	14.18	4.19179	17.8769	4.11686	0.897075
168.8	2.45459	48.53	13.69	3.61009	15.6887	3.49241	0.892857
169	2.45723	51.84	14.51	3.60316	15.895	3.4903	0.897528
169.2	2.45979	47.36	13.45	4.63303	21.0092	4.55657	0.894966
169.4	2.46264	38.82	11.48	5.00675	23.7596	4.89869	0.912224
169.5	2.46387	33.86	10.15	6.02518	30.3201	5.85252	0.911186
169.6	2.46508	32.73	10.11	6.02156	30.7341	5.99076	0.920308
169.7	2.46645	37.48	10.99	6.00693	29.3892	5.92569	0.907545
169.8	2.46806	41.92	11.96	5.18406	24.2832	5.06713	0.90812
169.9	2.46957	44.7	13.09	5.15685	23.6532	5.09596	0.9
170	2.47096	35.93	10.66	5.9612	27.8536	5.85106	0.906685
170.1	2.47221	26.38	8.461	8.531	44.8652	8.20081	0.929745
170.2	2.47322	22.66	7.545	12.0719	66.0225	11.6067	0.942885
170.3	2.47433	23.2	7.608	11.5419	63.0276	11.2549	0.935
170.4	2.47548	23.49	7.658	10.6917	56.8627	10.4684	0.92924
170.5	2.47772	23.44	7.752	11.5937	64.839	11.123	0.942465
170.6	2.48056	36.84	10.93	6.021	28.5433	5.97441	0.905546
170.7	2.48372	22.09	7.067	13.4162	77.6832	12.9745	0.937263
170.8	2.48686	21.81	7.365	13.6833	73.8865	13.116	0.941575
170.9	2.48981	22.16	7.313	13.5215	75.8389	13.0774	0.940755
171	2.49281	22.17	7.194	18.4335	72.6558	12.4144	0.936228
171.1	2.49559	22.07	7.177	11.9251	67.14	11.4793	0.939004
171.2	2.49832	22.03	7.277	12.3767	68.2266	11.9647	0.939422
171.3	2.50146	22.42	7.423	10.708	58.4962	10.2193	0.938994
171.4	2.50471	22.77	7.274	10.9105	61.9215	10.503	0.933669
171.5	2.50802	23.04	7.493	10.3093	56.2992	9.92126	0.936508
171.6	2.51113	22.33	7.418	9.7832	53.1301	9.47832	0.937098
171.7	2.51313	24.38	7.816	9.04504	49.1481	8.78459	0.930204
171.8	2.51553	23.77	7.771	10.223	55.9512	9.81185	0.936079
171.9	2.51772	23.47	7.757	9.53324	51.6337	9.16549	0.936728
172	2.52022	25.53	8.361	8.42347	44.5282	8.08976	0.932788
172.1	2.52317	25.28	8.123	8.74446	47.0147	8.42716	0.932692
172.2	2.5259	26.59	8.656	8.21331	42.1603	7.9144	0.930901
172.3	2.52758	29.22	9.261	7.18713	36.0847	7.12436	0.917952
172.4	2.52934	32.6	9.768	7.18899	37.9435	7.04562	0.913669
172.5	2.53149	24.54	8.045	10.0963	55.8494	9.76784	0.931304
172.6	2.53294	27.4	8.783	7.875	41.2188	7.6375	0.925123
172.7	2.53472	54.86	14.93	4.12691	19.633	4.00612	0.88486
172.8	2.53634	56.36	14.93	5.21563	26.6261	5.14206	0.888012
172.9	2.53823	50.34	14.22	5.57496	26.7589	5.51189	0.891725
173	2.5398	37.05	10.96	6.13308	31.0463	5.89682	0.91251
173.1	2.54149	42.93	12.32	5.01738	24.0226	4.96525	0.910324
173.2	2.54304	40.76	11.92	6.21368	32.5023	6.02624	0.911742
173.3	2.5448	40.9	11.89	6.33384	32.9427	6.17935	0.909146
173.4	2.54643	45.93	13.24	5.4949	25.2806	5.31633	0.90691
173.5	2.54812	51.07	14.52	4.8348	22.7771	4.73024	0.897878
173.6	2.55012	56.72	16.17	3.99363	17.714	3.8388	0.89917
173.7	2.55225	55.78	16.61	4.83713	21.7001	4.70326	0.894212
173.8	2.55435	26.39	8.505	9.02674	46.8075	8.94118	0.926734
173.9	2.55626	55.2	16.15	4.82667	20.3525	4.75029	0.8859
174	2.55896	53.9	14.49	4.37772	20.4107	4.24704	0.890476
174.1	2.56136	54.5	15.77	4.95194	22.4948	4.83911	0.897668
174.2	2.56388	49.23	13.78	4.00321	18.3836	3.82617	0.892288
174.3	2.56616	38.77	11.34	5.76972	27.7192	5.65931	0.901059
174.4	2.56812	46.58	13.24	5.10006	24.2799	4.9653	0.89604
174.5	2.57021	51.3	14.79	4.91065	22.1908	4.84856	0.887559
174.6	2.57256	51.65	14.56	4.45134	19.6537	4.41194	0.890392
174.7	2.57453	54.57	16.17	5.285	23.2858	5.14669	0.909609
174.8	2.57651	62.7	18.35	4.606	22.1752	4.54657	0.881738
174.9	2.5786	59.79	17.98	3.92902	16.5285	3.86269	0.880952
175	2.581	49.23	13.22	4.43646	23.0038	4.3068	0.890834
175.1	2.58612	62.12	17.8	3.73962	16.5472	3.72641	0.879325
175.2	2.59128	50.7	14.47	5.00237	22.9715	4.96441	0.896057
175.3	2.59599	48.65	14.05	4.59585	21.6345	4.51001	0.899683
175.4	2.59961	48.15	13.77	4.92396	23.6375	4.76367	0.905091
175.5	2.60326	50.22	14.08	4.74482	21.8501	4.62919	0.900947
175.6	2.60721	48.46	13.85	4.80614	21.5216	4.77688	0.898162
175.7	2.61126	50.78	14.5	4.55624	20.6695	4.45677	0.896567
175.8	2.61569	42.59	12.49	5.13553	24.6563	4.91287	0.914286
175.9	2.61936	45.17	13.27	4.60993	20.7692	4.43176	0.907615
176	2.62319	41.56	12.11	5.09649	23.2895	5.13523	0.902491
176.1	2.62663	40.41	11.77	5.09253	24.9387	4.82163	0.913295
176.2	2.62988	37.1	11.11	5.77708	28.6866	5.76138	0.913715
176.3	2.63325	34.5	10.6	6.43235	31.0412	6.26321	0.916456
176.4	2.63642	26.47	8.54	8.14913	41.984	7.80959	0.927536
176.5	2.63941	23.86	7.728	11.0724	59.6807	10.7245	0.936069
176.6	2.64218	22.87	7.426	12.1975	71.038	11.5317	0.945664
176.7	2.6448	25.78	8.385	10.0298	52.8827	9.74652	0.928863
176.8	2.64746	36.06	10.78	6.16298	31.1495	5.92553	0.915301
176.9	2.65178	23.06	7.622	12.4448	68.0205	12.0367	0.938166
177	2.65486	24.43	7.856	9.94649	54.1617	9.76813	0.931832
177.1	2.65759	22.55	7.298	12.4089	69.1246	12.0593	0.934836
177.2	2.66036	24.56	8.036	10.3071	55.2246	5.8341	0.943833
177.4	2.66649	23.29	7.565	8.78912	48.4967	8.37866	0.937844
177.5	2.67015	22.94	7.482	11.9944	67.0314	11.5425	0.938073
177.6	2.67399	24.07	8.082	9.31977	48.3488	9.10465	0.937101
177.7	2.67812	23.23	7.58	10.7745	59.6052	10.4594	0.939201
177.9	2.68535	23.38	7.549	11.1365	62.4285	10.7114	0.940362
178	2.68879	22.91	7.468	12	50.3317	11.5901	0.935424
178.1	2.69203	22.87	7.347	11.906	67.0925	11.1599	0.932692
178.2	2.6955	22.25	7.226	12.3741	70.4861	11.5994	0.944808
178.3	2.69891	21.84	7.142	14.0469	78.6901	13.5264	0.942638
178.4	2.70178	21.99	7.173	14.3521	79.3208	13.7891	0.9407
178.6	2.70685	22.06	7.258	14.3592	79.8928	13.807	0.944175
178.7	2.70938	22.2	7.133	11.4059	64.0588	10.9	0.936319
178.8	2.71205	22.89	7.488	9.91249	54.2562	9.54654	0.943229
178.9	2.71575	24.22	7.652	9.435	54.1631	9.00595	0.931604
179	2.72046	22.73	7.554	11.319	63.8665	10.7749	0.942617
179.1	2.72516	24.46	7.921	10.1652	55.5845	9.77836	0.931111
179.2	2.72924	24.69	8.059	9.10143	48.9312	8.78829	0.937258
179.3	2.73255	26.96	8.584	4.80416	25.0479	4.60148	0.931548
179.4	2.73558	24.7	8.119	9.67763	51.9145	9.35526	0.93706
179.5	2.73879	24.8	8.083	10.0932	55.458	9.65442	0.931818
179.6	2.74186	24.69	8.12	10.2551	54.3586	9.95748	0.933452
179.7	2.74555	24.28	8.023	10.6761	58.9135	10.2213	0.938976
179.8	2.74889	25.83	8.618	8.64307	44.5428	8.40708	0.936404
179.9	2.75262	23.79	7.801	12.5717	69.8308	12.1413	0.939394
180	2.75617	26.26	8.555	9.89776	52.0831	9.61661	0.933555
180.1	2.75947	28.46	8.981	7.97619	86.3013	7.79967	0.921053
180.2	2.76284	32.71	10.3	5.31095	25.3428	5.11661	0.924033
180.3	2.76617	28.42	8.86	8.04533	43.0499	7.76901	0.92268
180.4	2.76978	33.03	10.29	5.58724	26.651	5.47842	0.914384
180.5	2.77351	26.99	8.747	8.79857	47.3999	8.48775	0.929577
180.6	2.77723	23.03	7.551	12.1113	67.8314	11.6858	0.937675
180.7	2.78083	27.15	8.497	8.50774	45.4622	8.25903	0.923295
180.8	2.78414	24.53	7.972	10.2587	54.3427	9.97203	0.931978
180.9	2.78725	24.58	7.91	10.426	56.3538	10.0361	0.933453
181	2.79052	26.37	8.386	8.79775	47.7528	8.45506	0.928904
181.1	2.79371	22.37	7.198	13.0707	72.4438	9.5408	0.930739
181.2	2.79748	24.48	7.882	10.8499	58.536	10.6265	0.932574
181.3	2.80077	21.51	6.967	14.7059	82.3529	14.3462	0.939528
181.4	2.803	23.64	7.805	11.9216	64.5412	11.6652	0.941367
181.5	2.80647	20.7	6.524	16.3411	94.1176	15.7603	0.937793
181.6	2.80994	20.81	6.77	16.9892	94.452	16.4547	0.936678
181.7	2.81341	21.45	6.795	16.1137	92.1094	15.7502	0.935897
181.8	2.81688	20.9	6.707	16.4194	93.2258	15.7393	0.943638
181.9	2.82034	20.87	6.74	16.7976	95.1425	16.2595	0.936494
182	2.82381	20.89	6.796	16.3406	91.5114	15.6962	0.942704
182.1	2.82728	21.08	6.89	16.4686	91.6493	16.0366	0.939119
182.2	2.83075	21.43	6.933	16.6193	96.4467	16.1421	0.938155
182.3	2.83422	21.49	7.032	16.0212	91.394	15.4141	0.940727
182.4	2.83769	21.65	7.237	15.3818	85.9499	14.7373	0.947151
182.5	2.84116	21.46	7.112	15.391	84.9607	14.8148	0.940657
182.6	2.84463	21.54	7.162	14.4546	80.8909	13.6553	0.941311
182.7	2.84809	21.4	6.869	10.838	61.7232	10.4049	0.936651
182.8	2.85156	21.43	7.12	14.7299	83.1649	14.1426	0.941159
182.9	2.85503	21.29	7.003	14.6077	82.8167	14.16	0.940541
183	2.8585	21.82	7.182	15.0724	82.0644	14.4325	0.940939
183.1	2.86197	21.62	7.053	13.4047	74.0134	12.2796	0.940171
183.2	2.86544	21.31	6.887	13.0394	72.7178	12.4611	0.942248
183.3	2.86891	21.54	6.991	6.72	37.8653	6.43368	0.938155
183.4	2.87237	21.73	7.18	12.5	68.4406	12.0545	0.933521
183.5	2.87584	21.53	7.034	10.9794	61.3527	10.4963	0.942469
183.6	2.87931	21.87	7.084	12.9338	71.5183	12.4543	0.934005
183.7	2.88278	21.52	7.089	14.4257	80.9406	13.849	0.942359
183.9	2.88972	21.74	7.048	12.6833	71.2222	12.3222	0.935527
184	2.89319	21.53	7.104	13.6428	74.8225	13.1349	0.943867
184.1	2.89666	21.94	7.146	11.8446	65.0634	11.4905	0.934453
184.2	2.90013	22.65	7.386	13.2429	72.721	12.7697	0.937602
184.3	2.90359	21.42	7.033	18.0281	99.1066	17.4059	0.942255
184.4	2.90706	21.66	7.214	12.816	69.6791	12.5082	0.938743
184.5	2.91053	21.44	6.98	15.5161	87.2102	14.9869	0.937929
184.6	2.914	21.55	7.184	15.143	83.5676	14.4571	0.943001
184.7	2.91747	21.36	6.864	14.4634	83.9248	13.9483	0.941762
184.8	2.92094	21.6	7.251	10.9527	58.2927	10.5869	0.943125
185	2.92787	22.09	7.357	11.9575	65.3519	11.4443	0.941704
185.2	2.93481	22.39	7.434	12.0322	64.8179	11.6088	0.941648
185.4	2.94175	22.42	7.476	11.3176	60.104	10.9085	0.938652
185.6	2.94869	21.81	7.249	13.2919	72.3885	12.7724	0.935898
185.8	2.95562	21.72	7.296	14.8363	79.9107	14.3527	0.939347
186	2.96256	21.55	7.116	9.43343	51.4023	9.10057	0.942412
186.2	2.9695	21.94	7.201	7.40867	40.6114	7.16331	0.937601
186.4	2.97644	21.76	7.059	12.3634	69.9032	11.9107	0.937418
186.6	2.98338	22.03	7.244	13.8283	76.5038	13.4085	0.936215
186.8	2.99031	21.78	7.299	11.0756	60.6547	10.5768	0.942889
187	2.99725	22.27	7.425	12.1657	67.5147	11.7091	0.937883
187.2	3.00419	22.63	7.608	11.253	60.6935	10.7959	0.940876
187.4	3.01112	22.7	7.644	11.5511	61.1178	11.0745	0.939358
187.6	3.01806	22.14	7.482	11.842	64.3161	11.4468	0.937068
188	3.03194	23.88	7.763	9.63024	51.8267	9.35431	0.930088
188.2	3.03887	24.48	8.076	8.16667	42.8913	7.80435	0.935005
188.4	3.04581	25.11	8.079	8.45794	44.8598	8.36449	0.923565
188.6	3.05275	23.86	7.898	9.9738	52.2795	9.65066	0.938461
188.8	3.05969	23.62	7.8914	10.731	55.3046	10.5998	0.924845
189	3.06663	23.92	7.9	10.7838	56.7422	10.5146	0.927705
189.2	3.07356	23.37	7.709	7.81466	40.9698	7.55388	0.9301
189.4	3.0805	23.09	7.652	9.84922	52.4367	9.60796	0.9344
189.6	3.08744	22.86	7.588	10.8824	58.2531	10.4813	0.939201
189.8	3.09437	22.68	7.487	11.5055	60.7991	11.1523	0.932502
190	3.10131	22.24	7.411	11.5318	59.5996	11.2533	0.938515
190.2	3.10825	22.36	7.569	10.9271	55.6209	10.6788	0.94186
190.4	3.11519	22.66	7.568	11.0523	59.2389	10.6949	0.931621
190.6	3.12213	22.59	7.637	9.80576	51.3597	9.42446	0.93855
190.8	3.12906	22.7	7.638	11.2303	58.257	10.8681	0.934591
191	3.136	22.67	7.569	11.306	59.7689	10.8981	0.934538
191.2	3.14294	22.74	7.506	11.0038	59.5721	10.6528	0.930741
191.4	3.14988	23.17	7.618	12.2517	65.237	12.026	0.932895
191.6	3.15681	23.02	7.77	12.6663	70.9601	12.2267	0.941691
191.8	3.16375	22.67	7.587	12.8168	66.5168	12.4591	0.934782
192	3.17069	23.01	7.546	10.6287	56.4815	10.307	0.930969
192.2	3.17762	22.02	7.425	12.2839	64.3695	11.8319	0.939343
192.4	3.18456	22.03	7.219	11.6153	63.8913	11.1968	0.939344
192.6	3.1915	21.89	7.27	12.3681	66.6532	11.9211	0.940456
192.8	3.19844	22.39	7.501	12.4198	66.3557	12.2789	0.93893
193	3.20538	22	7.416	13.0208	69.7266	12.6367	0.937403
193.2	3.21231	21.4	7.216	13.1556	72.642	12.6667	0.948343
193.4	3.21925	21.79	7.418	12.1969	64.4651	11.7546	0.939927
193.6	3.22619	21.81	7.182	6.42742	35.4044	6.24263	0.934149
193.8	3.23312	21.68	7.174	12.3203	68.548	11.7221	0.94393
194	3.24006	22.03	7.321	13.4259	72.2222	12.9365	0.936605
194.2	3.247	22.11	7.421	11.8631	64.0295	11.3865	0.941781
194.4	3.25394	22.71	7.574	10.9351	60.1549	10.6909	0.937047
194.6	3.26087	22.42	7.561	11.5911	61.3679	11.2167	0.939025
194.8	3.26781	22.41	7.546	12.0796	64.0265	11.549	0.934966
195	3.27475	22.26	7.469	11.072	59.0425	10.581	0.938129
195.2	3.28169	22.27	7.508	9.55538	52.1529	9.10296	0.940874
195.4	3.28863	22.5	7.533	11.5012	62.7818	11.0911	0.943243
195.6	3.29556	23.2	7.643	9.35838	49.9942	9.0289	0.933099
195.8	3.3025	23.15	7.611	10.8345	57.6999	10.5259	0.933378
196	3.30944	22.94	7.572	9.82554	54.1932	9.38318	0.933599
196.2	3.31637	22.89	7.628	10.9473	59.7721	10.4986	0.936228
196.4	3.32331	22.37	7.505	10.7904	58.0566	10.3626	0.936319
196.6	3.33025	22.58	7.471	9.92795	54.085	9.48127	0.93731
196.8	3.33719	23.27	7.844	10.3519	54.3695	9.92669	0.936115
197	3.34413	22.49	7.333	10.0176	56.6412	9.61765	0.931499
197.2	3.35106	22.87	7.598	11.5615	61.6431	10.9576	0.937686
197.4	3.358	23.54	7.706	9.58238	51.5498	9.21697	0.930531
197.6	3.36494	25.52	8.302	8.9337	47.1026	8.71481	0.921313
197.8	3.37188	25.59	8.352	9.11625	47.3843	8.77817	0.925338
198	3.37881	30.53	9.538	6.30542	30.6986	6.13972	0.909555
198.2	3.38575	30.2	9.455	6.78864	33.7903	6.63572	0.912757
198.4	3.39269	26.44	8.552	1.68076	8.49125	1.57434	0.934028
198.6	3.39962	25.58	8.204	8.73865	46.2207	8.56187	0.92327
198.8	3.40656	27.13	8.697	10.3462	52.8717	9.9389	0.91957
199	3.4135	26.31	8.304	6.91489	37.0139	6.69479	0.913699
199.2	3.42044	27.25	8.49	6.50133	34.448	6.26133	0.916525
199.4	3.42738	25.79	8.304	7.29	37.72	7.015	0.923022
199.6	3.43431	25.91	8.669	6.95915	33.1972	6.86057	0.92945
199.8	3.44125	26.24	8.406	7.72839	38.7984	7.53086	0.917486
200	3.44819	26.76	8.556	7.6859	38.424	7.54717	0.915074
200.2	3.45512	26.35	8.714	6.5882	32.0955	6.43236	0.924227
200.4	3.46206	27.44	8.915	8.10697	40.3966	7.92668	0.923806
200.6	3.469	25.77	8.147	7.0841	37.0547	6.87844	0.918847
200.8	3.47594	26.46	8.623	7.00074	34.952	6.84133	0.9137
201	3.48287	25.55	8.37	9.04834	45.8988	8.74622	0.931347
201.2	3.48981	26.67	8.585	8.02817	42.7324	7.90423	0.924804
201.4	3.49675	25.5	8.35	5.54686	27.12	5.46286	0.926778
201.8	3.51063	25.23	7.991	4.19982	22.4067	4.04973	0.91886
202	3.51756	25.27	8.284	8.34497	43.1112	8.15691	0.924242
202.2	3.5245	24.77	7.995	6.60411	34.7587	6.34942	0.927516
202.4	3.53144	24.34	7.962	6.47931	33.2581	6.32054	0.921131
202.6	3.53837	24.11	7.785	8.93747	47.136	8.70573	0.926419
202.8	3.54531	23.77	7.907	8.58418	45.3763	8.27806	0.931433
203	3.55225	23.08	7.902	9.45223	50.1911	9.12102	0.931564
203.2	3.55919	23.79	7.618	9.21237	52.1178	8.7748	0.932513
203.4	3.56612	23.16	7.568	11.0852	61.727	10.5776	0.93326
203.6	3.57306	23.63	7.721	7.87726	43.0541	7.55235	0.933556
203.8	3.58	23.87	7.837	8.85613	46.6509	8.57901	0.928179
204	3.58889	23.91	7.758	9.32011	49.5977	9.04249	0.928571
204.2	3.59778	24.22	7.914	8.71007	46.962	8.40265	0.92934
204.4	3.60667	26.05	8.508	4.54679	24.0965	4.37022	0.915825
204.8	3.62444	25.93	8.442	7.91064	41.1574	7.70213	0.920442
205	3.63333	28.4	9.082	6.26274	31.0079	5.9966	0.918791
205.2	3.64222	25.77	8.253	7.56364	39.4254	7.11273	0.924335
205.4	3.65111	24.91	8.197	8.32053	42.6784	8.07903	0.925611
205.6	3.66	28.81	9.124	6.3387	30.4269	6.20364	0.908347
205.8	3.66889	25.16	8.199	9.53349	51.4055	9.36603	0.9288
206	3.67778	26.57	8.679	6.48868	32.4318	6.26233	0.920297
206.2	3.68667	27.88	8.814	2.58634	12.2758	2.63007	0.90625
206.4	3.69556	26.82	8.665	7.15935	36.0624	6.91108	0.919382
206.6	3.70445	23.33	8.801	7.33505	37.4464	7.14653	0.916067
206.8	3.71333	27.7	8.847	7.04579	36.7651	6.94239	0.919149
207	3.72222	28.69	9.226	5.48626	26.1191	5.4123	0.909915
207.2	3.73111	27.11	8.805	7.39282	37.2034	7.11366	0.919411
207.4	3.74	28.1	8.918	6.62709	33.0211	6.40721	0.915923
207.6	3.74889	29.08	9.059	3.42914	17.1858	3.23485	0.917957
207.8	3.75778	29.95	9.641	6.41173	30.956	6.26514	0.918108
208.2	3.77556	31.83	9.9906	5.00624	23.4644	4.87204	0.902626
208.6	3.79333	31.21	9.778	5.26167	24.9316	5.13908	0.906881
208.8	3.80222	28.09	8.862	4.67226	23.6033	4.46574	0.916845
209	3.81111	29.3	9.383	2.97461	14.4605	2.83901	0.915142
209.2	3.82	28.21	8.943	5.54751	27.7964	5.42987	0.916667
209.4	3.82889	29.07	9.145	6.30067	31.5856	6.16305	0.90716
209.6	3.83778	27.9	8.704	7.02178	35.303	6.89867	0.912148
209.8	3.84667	27.98	8.7	6.35924	31.8491	6.17359	0.90923
210	3.85556	26.99	8.768	7.01689	34.5966	6.81051	0.92011
210.2	3.86444	26.77	8.443	7.42493	37.4022	7.202	0.912824
210.4	3.87333	27.47	8.572	7.05691	36.0602	6.92642	0.913396
210.8	3.89111	26.65	8.706	6.27983	30.8985	6.18156	0.915216
211.1	3.90444	26.78	8.405	5.04653	26.4256	4.8308	0.918564
211.5	3.92222	25.87	8.35	7.52852	39.962	7.43618	0.92038
211.6	3.92667	25.91	8.169	7.62401	39.7624	7.41559	0.913997
212	3.94444	25.31	8.337	7.91107	39.9537	7.66095	0.919287
212.1	3.94889	25.05	8.332	8.35897	42.3974	7.6342	0.923391
212.2	3.95333	25.5	8.41	7.95845	40.0286	7.60745	0.927495
212.5	3.96667	25.4	8.223	7.50839	38.8003	5.25587	0.925379
212.6	3.97111	24.91	8.116	8.17472	42.6847	7.84801	0.928733
212.7	3.97555	24.76	8.083	8.30365	42.2165	8.04592	0.923122
213	3.98889	24.86	8.091	9.07758	46.6225	8.77483	0.919946
213.1	3.99333	25.11	8.068	7.59516	39.7967	7.35727	0.920929
213.6	4.01556	25.12	8.264	6.28514	31.9126	5.96887	0.925988
213.7	4.02	25.06	8.28	8.43761	42.9656	8.14647	0.929523
213.9	4.02889	25.64	8.322	8.80342	44.77	8.55515	0.918411
214	4.03333	25.12	8.017	8.89144	46.9181	8.57406	0.921674
214.1	4.03778	24.95	8.133	7.86877	40.8535	7.54317	0.921844
214.2	4.04222	25.1	8.324	8.40882	42.1037	8.15256	0.925073
214.3	4.04667	24.8	8.221	7.98139	41.0141	7.65404	0.926625
214.4	4.05111	25.76	8.209	7.47623	40.1756	7.16167	0.917262
214.5	4.05556	25.02	8.126	8.62364	47.2784	8.30093	0.9274
214.8	4.06889	26.38	8.568	7.8605	39.772	7.62575	0.919965
214.9	4.07333	26.15	8.284	7.1369	37.1217	6.90557	0.911862
215	4.07778	26.47	8.734	7.73134	38.5552	7.3791	0.920712
215.1	4.08222	27.02	8.754	6.80047	34.2149	6.67454	0.914799
215.2	4.08667	26.64	8.682	8.25296	40.8122	8.04569	0.914564
215.3	4.09111	27.39	8.685	7.01031	35.1852	6.76212	0.91389
215.4	4.09556	26.37	8.554	7.24006	36.2526	6.96092	0.920426
215.5	4.1	25.67	8.321	7.73784	40.451	7.39077	0.925507
215.6	4.10445	27.49	8.636	7.79281	39.0807	7.64349	0.911172
215.7	4.10889	27.2	8.652	7.17202	35.9357	7.0397	0.91058
215.8	4.11333	26.28	8.589	7.58043	37.1573	7.44381	0.913558
215.9	4.11778	26.73	8.44	6.86236	34.9378	6.67574	0.90827
216	4.12222	26.64	8.608	7.41062	37.4539	7.1831	0.915912
216.1	4.12667	26.62	8.593	7.45388	38.2011	7.10793	0.913043
216.2	4.13111	26.41	8.5	6.06179	30.4047	5.84421	0.917721
216.3	4.13556	26.57	8.576	5.7033	28.4939	5.51786	0.918033
216.4	4.14	27.18	8.72	5.24973	25.816	5.12596	0.905182
216.5	4.14444	27.05	8.719	6.60285	32.3466	6.40157	0.912577
216.6	4.14889	27.94	9.238	8	39.9281	7.71942	0.921249
216.7	4.15333	27.69	8.672	6.2751	31.5877	6.07048	0.906679
216.8	4.15778	26.66	8.699	7.30104	37.3495	7.0173	0.92357
216.9	4.16222	27.3	8.566	6.56431	33.7496	6.31184	0.909459
217	4.16667	28.36	9.178	6.95177	34.1479	6.70097	0.922265
217.1	4.17111	26.64	8.435	6.78474	34.3052	6.62515	0.911575
217.2	4.17556	27.35	8.855	6.77678	33.2282	6.63163	0.914717
217.3	4.18	27.91	8.789	6.16004	29.8927	6.09745	0.905425
217.4	4.1852	27.13	8.725	6.72183	33.8256	6.49268	0.919608
217.5	4.1904	27.19	8.639	5.97327	29.7951	5.7461	0.91124
217.6	4.19559	28.42	8.966	7.40924	35.9481	7.28525	0.907119
217.7	4.20079	27.73	8.642	1.87238	9.37063	1.81469	0.906069
217.9	4.21119	25.96	8.277	5.81729	30.2341	5.48765	0.921801
218	4.21639	26.87	8.879	7.64908	38.3486	7.47706	0.917178
218.1	4.22158	28.26	8.937	6.55995	33.2571	6.3966	0.908325
218.2	4.22678	27.46	8.713	5.64737	27.2895	5.62829	0.903565
218.3	4.23198	26.77	8.591	6.21641	31.7298	6.06183	0.909229
218.4	4.23718	27.4	8.796	6.99628	34.7475	6.77299	0.915228
218.5	4.24238	27.45	8.379	6.07093	30.1633	5.9636	0.905321
218.6	4.24758	28.25	8.823	7.04805	35.7723	6.72197	0.910213
218.7	4.25277	27.84	8.777	6.81968	34.8818	6.57642	0.914316
218.8	4.25797	28.51	8.942	6.44032	32.5093	6.19629	0.910531
218.9	4.26317	28.01	8.879	6.77745	33.9524	6.55751	0.914286
219	4.26837	28.76	8.953	5.16163	24.907	4.98546	0.895918
219.1	4.27356	28.53	8.881	6.11499	32.8496	5.88892	0.908768
219.2	4.27876	29.47	9.367	5.74242	28.5737	5.58276	0.908008
219.3	4.28396	29.57	9.29	6.50301	32.2458	6.26386	0.905815
219.4	4.28916	29.58	9.313	6.84974	33.1678	6.6696	0.903491
219.5	4.29436	28.81	9.06	5.94311	29.2166	5.79341	0.904393
219.6	4.29955	28.98	9.261	6.09427	28.9108	6.10191	0.903967
219.7	4.30475	29.92	9.292	5.68532	26.7168	5.54895	0.895715
219.8	4.30995	29.26	9.102	5.99168	29.7441	5.73416	0.904463
219.9	4.31515	30.91	9.464	5.31874	25.6567	5.16513	0.89368
220	4.32035	30.85	9.761	6.14373	29.6407	5.99036	0.897586
220.1	4.32554	32.48	9.626	4.5782	21.671	4.42894	0.885348
220.2	4.33074	32.55	9.707	5.37927	26.4458	4.94535	0.88781
220.3	4.33594	32.43	10.04	5.3055	24.4705	5.17821	0.899213
220.4	4.34114	33.77	10.52	5.6203	26.1842	5.48872	0.890411
220.5	4.34634	34.98	10.45	4.68601	22.3717	4.56168	0.887142
220.6	4.35154	32.06	10.01	5.762	27.8497	5.55846	0.896714
220.7	4.35673	34.29	10.41	3.62676	16.6021	3.57394	0.885468
220.9	4.36713	35.6	10.89	4.58971	20.6537	4.4599	0.886694
221	4.37233	40.96	12.18	4.30436	18.6348	4.19247	0.872776
221.1	4.37753	29.18	11.35	3.89425	18.2302	3.79471	0.866803
221.2	4.38272	36.42	11.02	4.63744	20.8831	0	ERROR
221.3	4.38792	41.15	12.1	3.88397	17.1377	3.74718	0.873494
221.4	4.39312	42.89	12.48	4.02999	16.9598	3.98091	0.862158
221.5	4.39832	40.83	11.54	2.70466	11.9197	3.37372	0.878227
221.6	4.40351	40.2	12.06	4.45996	19.8682	4.29688	0.878977
221.7	4.40871	39.75	11.77	3.86375	17.2553	3.71864	0.87963
221.9	4.41911	42.59	12.5	4.14092	17.6154	4.05415	0.869435
222	4.42431	42.12	12.42	4.2635	17.9051	4.20213	0.873905
222.1	4.4295	43.14	12.46	3.94612	17.7974	3.80172	0.878118
222.2	4.4347	43.49	12.79	3.89968	15.3916	3.88026	0.866556
222.3	4.4399	38.87	11.93	3.9481	17.6471	3.75865	0.889528
222.4	4.4451	42.09	12.49	3.98275	16.1085	3.96719	0.871156
222.5	4.4503	41.28	12.24	3.80972	16.7792	3.66969	0.878227
222.6	4.45549	42.26	12.2	3.59305	15.6684	3.49607	0.867385
222.7	4.46069	41.26	12.33	3.84738	16.2403	3.69671	0.878768
222.8	4.46589	40.06	11.92	4.38131	20.0967	4.28034	0.882058
222.9	4.47109	40.95	11.66	1.52917	6.70681	1.52334	0.861334
223	4.47629	38.59	11.4	4.3215	19.5763	4.22118	0.869373
223.1	4.48149	40.59	12.29	4.05874	18.339	4.22687	0.878993
223.2	4.48668	31.46	9.984	6.05097	28.6854	6.06305	0.893529
223.3	4.49188	39.7	11.62	2.22363	9.79582	2.15119	0.879096
223.4	4.49708	38.15	11.73	4.44513	19.5011	4.32847	0.879433
223.5	4.50228	37.08	11.54	4.33285	20.2814	3.8525	0.897355
223.6	4.50748	40.07	11.74	1.23565	5.35114	1.19993	0.867177
223.7	4.51267	41.97	12.44	4.22893	18.3108	4.12957	0.879692
223.8	4.51787	36.56	11.31	5.23392	23.6769	5.1133	0.88742
224	4.52827	45.2	13.26	3.99313	15.8585	3.94574	0.859443
224.2	4.53866	45.86	13.13	4.20943	17.6074	4.14081	0.865634
224.3	4.54386	42.45	12.61	3.99509	18.5128	3.93195	0.871543
224.4	4.54906	40.68	11.75	3.1804	13.5899	3.03969	0.857072
224.5	4.55426	40.57	12.19	3.35479	14.6992	3.23308	0.875
224.6	4.55946	44.24	12.81	4.01693	16.9644	3.80619	0.861196
224.7	4.56465	41.12	12.68	3.47248	14.3706	3.40599	0.8808
224.8	4.56985	42.18	12.72	4.22464	18.0284	4.14218	0.875858
224.9	4.57505	42.56	12.45	3.94001	17.6003	3.81562	0.882659
225	4.58025	41.5	12.63	1.42649	5.80245	1.35911	0.893662
225.1	4.58545	44.47	12.79	2.88232	11.833	2.72777	0.874752
225.2	4.59064	43.77	13.14	4.10673	17.59	3.99831	0.877648
225.3	4.59584	44.96	13.05	3.87493	16.1644	3.83264	0.864025
225.4	4.60104	44.41	12.67	3.55253	15.5995		0.875304
225.5	4.60624	40.68	11.85	3.67934	12.656	3.52339	0.886584
225.7	4.61663	44	13.16	3.94556	16.6667	0	0.875438
225.8	4.62183	45.47	13.25	1.51445	6.23229	1.47167	0.864293
226	4.63223	42.46	13.08	4.06351	17.2428	4.06351	0.874382
226.2	4.64262	44.62	12.91	2.973	13.3841	2.8223	0.868827
226.4	4.65302	41.74	12.38	3.92935	17.9842	3.83069	0.863275
226.6	4.66342	41.86	12.95	4.06266	17.8239	3.97968	0.882447
226.8	4.67381	42.62	12.82	3.33212	13.9489	3.20803	0.86917
227	4.68421	42.99	13.07	3.80059	16.3703	3.6886	0.874834
227.2	4.6946	40.79	12.1	4.08397	17.4537	3.98194	0.871882
227.4	4.705	40.28	12.28	2.53811	11.0284	2.46824	0.886029
227.6	4.7154	44.47	13.3	4.20712	18.5922	4.13161	0.881201
227.8	4.72579	44.48	13.29	4.00492	17.1601	3.8864	0.873993
228	4.73619	38.69	11.12	3.41751	15.0274	3.31509	0.865566
228.2	4.74658	38.3	11.15	4.07172	18.5011	3.94483	0.876457
228.4	4.75698	38.29	11.47	4.48505	20.1639	4.40694	0.879103
228.6	4.76738	38.07	11.6	4.34739	18.6187	4.25558	0.877065
228.8	4.77777	37.85	10.9	4.18472	18.2074	4.13518	0.871066
229	4.78817	39.6	11.6	4.07821	18.3222	3.98061	0.873636
229.2	4.79856	36.05	10.68	4.43161	19.5352	4.37583	0.872914
229.4	4.80896	33.83	10.67	3.25569	13.5408	3.24297	0.898349
229.6	4.81936	35.32	10.95	4.7731	21.1894	4.63861	0.883136
229.8	4.82975	32.89	10.27	4.73141	22.3722	4.64547	0.894542
230	4.84015	33.86	10.3	5.09213	24.5059	5.03769	0.886949
230.2	4.85054	28.2	8.857	5.97844	29.4154	5.8665	0.895053
230.4	4.86094	29.63	9.4461	5.63449	28.0477	5.42842	0.901099
230.6	4.87134	28.29	9.037	5.17781	24.7995	5.0234	0.898204
231	4.89213	32.54	10.25	4.61527	20.6545	4.64727	0.88302
231.2	4.90252	28.55	9.281	5.38185	25.605	5.26256	0.900759
231.4	4.91292	28.26	8.983	5.828	29.236	5.61834	0.903226
231.6	4.92332	28.94	9.415	6.59366	30.7839	6.45533	0.907143
231.8	4.93371	27	8.544	3.32431	16.4244	3.26053	0.897451
232	4.94411	25.49	8.369	5.40458	26.6126	5.31489	0.906643
232.2	4.95451	26.68	8.632	5.15041	25.8099	5.02066	0.908642
232.4	4.9649	26.84	8.416	7.02152	34.6093	6.83465	0.904722
232.6	4.9753	27.25	8.547	6.88516	35.623	6.54388	0.90894
232.8	4.98569	25.59	8.457	6.98066	34.3668	6.8247	0.911792
233	4.99609	26.8	8.776	6.17615	28.9903	6.058	0.910018
233.2	5.00648	27.62	8.95	5.88491	28.8437	5.7329	0.90767
233.4	5.01688	26.29	8.578	5.93939	29.2727	5.66942	0.909135
233.6	5.02728	28.62	9.309	5.96257	28.2994	5.78135	0.902044
233.8	5.03767	27.79	9.017	5.46025	25.5204	5.40401	0.899223
234	5.04807	27.25	8.752	6.61365	32.6167	6.40328	0.911058
234.2	5.05846	23.37	8.971	6.38358	32.5197	6.2261	0.912827
234.4	5.06886	28.7	9.109	6.63681	27.4593	6.46173	0.901071
234.6	5.07926	27.83	8.795	6.19453	30.2062	5.98835	0.903817
234.8	5.08965	27	8.462	6.62676	41.0211	6.57747	0.902837
235	5.10005	27.88	9.027	7.24638	35.2446	7.03804	0.907658
235.2	5.11045	27.28	8.449	7.0232	34.3727	6.76577	0.901661
235.4	5.12084	26.45	8.556	6.31775	31.3178	6.07864	0.914773
235.6	5.13124	27.16	8.719	6.63172	32.2516	6.51778	0.904895
235.8	5.14163	27.39	9.063	6.49685	30.2805	6.38237	0.910762
236	5.15203	27.58	8.904	6.54735	31.3423	6.48024	0.901323
236.4	5.17282	27.24	8.769	2.62306	13.1432	2.56665	0.901268
236.6	5.18322	27.72	8.672	3.38284	17.0606	3.18859	0.919017
236.8	5.19361	28.64	9.414	5.5706	25.8801	5.39168	0.907175
237	5.20401	27.77	9.259	3.88774	17.2271	3.87481	0.91255
237.2	5.21441	28.37	9.383	5.51718	25.5329	5.39313	0.908747
237.6	5.2352	28.97	9.46	6.37988	30.6401	6.21363	0.9
237.8	5.24827	29.32	9.54	7.4676	35.4885	7.34297	0.899185
238	5.26046	29.3	9.752	4.70667	21.4331	4.64846	0.908478
238.2	5.27264	28.28	9.085	6.10544	29.5125	5.92971	0.908222
238.4	5.28482	29.6	9.638	5.29141	24.3505	5.28522	0.896294
238.6	5.29701	29.18	9.33	5.09456	24.5508	4.93499	0.892216
238.8	5.30919	28.87	9.512	5.54719	26.0642	5.35472	0.910138
239	5.32138	30.28	9.757	4.45716	20.6171	4.4308	0.892495
239.2	5.33356	29.65	9.318	5.39826	26.2998	5.25706	0.905992
239.4	5.34574	30.44	9.883	5.73175	26.9163	5.56362	0.898008
239.6	5.35793	41.34	12.23	2.86681	13.0285	2.77484	0.870952
239.8	5.37011	38.42	11.7	4.16831	18.8086	4.23077	0.882092
240	5.38229	36.38	11.68	4.42135	19.3125	4.25	0.892157
240.2	5.39448	28.9	9.522	5.98966	29.7038	5.68876	0.915289
240.4	5.40666	28.18	9.346	6.08344	28.9509	5.8773	0.912317
240.6	5.41884	38.45	11.91	2.54153	11.061	3.41335	0.883966
240.6	5.41884	46.26	13.85	3.5449	15.3503	3.47908	0.885135
240.8	5.43103	50.99	14.13	3.16169	13.3686	3.11838	0.853395
241	5.44321	45.21	13.51	3.90916	17.5651	3.79002	0.876228
241.2	5.45539	46.8	14.42	3.02524	12.3533	2.9809	0.871282
241.4	5.46758	44.27	13.09	1.66931	8.15088	1.51446	0.912921
241.6	5.47976	43.92	12.96	3.9611	16.7595	3.80637	0.875726
242	5.50413	40.64	12.25	3.17955	14.3579	3.05886	0.876579
242.2	5.51631	40.73	12.25	4.12305	18.3815	3.9328	0.884476
242.4	5.52849	42.16	12.7	4.07604	17.666	3.9846	0.884662
242.6	5.54068	48.28	13.93	3.15173	13.5032	4.03912	0.876839
242.8	5.55286	44.39	12.68	4.21448	19.325	4.09363	0.869016
243.2	5.57723	42.54	12.27	4.04103	18.0576	3.87604	0.876689
243.4	5.58941	44.34	12.82	3.63047	16.1406	3.48485	0.875
243.6	5.6016	40.24	12.01	4.19674	18.4172	4.00394	0.881158
243.8	5.61378	37.82	11.66	1.21317	5.27217	1.07157	0.904973
244	5.62596	36.74	11.62	4.38943	19.2714	4.25859	0.889759
244.2	5.63815	39.76	11.63	3.99694	18.1751	3.8763	0.869273
244.6	5.66251	36.97	11.12	3.32262	15.2328	3.21508	0.871983
244.8	5.6747	33.5	10.38	3.83459	17.7552	3.64367	0.892348
245	5.68688	35.33	10.82	4.18573	18.809	4.11851	0.876163
245.2	5.69906	31.65	9.715	4.86225	23.5463	4.73329	0.887306
245.4	5.71125	34.42	10.61	4.43476	20.1585	4.25779	0.89268
245.6	5.72343	33.5	9.715	5.50797	26.6733	5.71713	0.886179
245.8	5.73561	36.07	10.89	4.27621	20.4089	4.08438	0.888711
246	5.7478	34.46	10.61	3.97123	18.4175	3.8374	0.880558
246.2	5.75998	34.31	10.55	5.55497	25.1309	5.52356	0.882194
246.4	5.77216	30.78	9.453	3.25343	15.3501	3.19064	0.88223
246.6	5.78435	31.72	9.9921	5.23833	24.8649	5.02703	0.894917
246.8	5.79653	32.51	10.19	4.97762	23.4843	4.82685	0.895695
247	5.80871	34.4	10.52	5.15244	24.4382	5.00871	0.885217
247.2	5.8209	30.36	9.513	5.04696	25.6023	4.85913	0.89958
247.4	5.83308	30.53	9.453	4.07602	22.9994	3.83618	0.897081
247.6	5.84527	29.62	9.575	4.87927	22.7181	4.78192	0.892267
247.8	5.85745	30.74	9.438	5.40246	26.9477	5.23385	0.890653
248	5.86963	28.91	9.139	5.41237	27.1083	5.19072	0.902185
248.2	5.88181	28.44	9.257	6.06889	29.0815	5.82832	0.903846
248.4	5.894	29.23	9.575	4.7544	22.1441	4.58877	0.906057
248.6	5.90618	28.28	9.24	5.5695	27.6979	5.33301	0.910407
248.8	5.91837	25.29	8.581	6.17897	31.0638	6.03254	0.920643
249	5.91419	28.28	8.947	7.30152	36.4724	7.09425	0.903253
249.2	5.92092	28.9	9.321	5.10373	24.8299	4.96266	0.902174
249.4	5.92765	29.1	9.257	5.27686	25.7643	5.13812	0.892473
249.6	5.93438	26.7	8.673	4.55504	24.1645	4.60212	0.914265
250.2	5.95457	27.25	8.643	7.04333	36.2137	6.78853	0.905712
250.4	5.9613	26.49	8.518	6.75249	34.1321	6.59053	0.907687
250.8	5.97476	25.8	8.551	6.32018	31.5731	6.05336	0.915978
251	5.98149	25.68	8.556	5.53261	26.7152	5.53731	0.911017
251.2	5.98822	26.54	8.384	6.40291	32.8786	6.11642	0.910781
251.4	5.99495	27.15	8.778	6.38014	32.8617	6.07581	0.912566
251.6	6.00168	26.54	8.618	5.15916	24.8317	5.14832	0.901385
251.8	6.00841	26.2	8.32	4.07219	20.787	3.89941	0.904401
252	6.01514	26.24	8.463	7.88752	41.6872	7.59945	0.91065
252.2	6.02187	26.04	8.426	7.39548	37.6965	7.199	0.91115
252.4	6.0286	24.62	8.285	6.44982	31.3364	6.31871	0.916201
252.6	6.03533	26.2	8.559	6.92974	34.6776	6.71319	0.907527
252.8	6.04206	26.18	8.657	7.08843	35.8843	6.68708	0.926246
253	6.04879	25.12	8.424	8.26164	40.8427	7.92575	0.920074
253.2	6.05552	26.29	8.566	6.86298	34.8166	6.70934	0.904074
253.4	6.06225	26.26	8.643	5.21634	25.7258	5.09907	0.912768
253.6	6.06898	25.42	8.403	6.25217	30.5084	5.9398	0.918919
253.8	6.07571	25.1	8.477	7.31981	36.3855	7.06887	0.916541
254	6.08244	29.95	9.808	5.02174	24.1467	4.93206	0.890909
254.2	6.08917	29.49	9.493	4.4406	21.7451	4.22462	0.900307
254.4	6.0959	30.79	9.801	4.51314	20.9255	4.45235	0.889606
254.6	6.10263	32.16	10.17	4.47349	20.2963	4.41268	0.885748
254.8	6.10936	32.64	10.17	2.88991	13.3945	2.75841	0.890244
255	6.11609	29.65	9.614	5.79201	28.7603	5.56992	0.908228
255.2	6.12282	31.76	9.959	3.74043	16.9748	3.62979	0.880386
255.4	6.12955	35.22	10.57	4.29034	20.1906	4.17408	0.883562
255.6	6.13628	32.63	10.26	4.22657	19.5175	4.08392	0.889127
255.8	6.14301	31.83	10.03	4.71619	22.5905	4.63809	0.889459
256	6.14974	35.1	11.35	3.29786	13.7521	3.20351	0.889127
256.2	6.15647	33.65	10.74	5.36399	24.1608	5.27331	0.882622
256.4	6.1632	34.55	10.74	4.32326	20.0549	4.16209	0.886689
256.6	6.16993	32.86	10.27	5.42041	25.1463	5.3212	0.886318
256.8	6.17666	32.38	9.933	3.59324	17.9953	3.37995	0.900431
257	6.18339	36.45	11.41	4.35298	19.0424	4.33088	0.876329
257.2	6.19012	33.75	10.55	4.15672	18.9939	3.99393	0.891139
257.4	6.19685	30.13	10.07	3.17203	15.2057	2.88706	0.919689
257.6	6.20358	33.4	10.42	4.92164	23.2214	4.801	0.881153
257.8	6.21031	34.23	10.69	4.63205	22.0207	4.48308	0.889413
258	6.21704	36.19	11.4	4.2179	18.6628	4.07565	0.885621
258.2	6.22377	40.8	12.21	3.67734	16.3269	3.54254	0.871581
258.4	6.2305	40.6	12.24	4.11734	18.0052	4.05476	0.869373
258.6	6.23723	38.49	11.66	4.23512	18.9732	4.14806	0.871749
258.8	6.24396	36.64	11.12	4.19937	18.9662	4.09019	0.870406
259	6.25069	39.15	11.93	4.16237	18.1314	4.08183	0.87135
259.2	6.25742	39.33	11.52	3.77039	17.1419	3.60178	0.867745
259.4	6.26415	40.9	12.34	3.8063	16.7498	3.76559	0.876199
259.6	6.27088	40.43	12.32	4.0199	17.5865	3.90571	0.87763
259.8	6.27761	40.87	12.19	3.29245	14.717	3.15252	0.872194
260	6.28434	39.37	12.02	4.41768	19.7053	4.31911	0.878235
260.2	6.29107	38.16	11.78	2.41129	10.295	2.37281	0.888288
260.4	6.2978	37.16	11.11	3.35259	15.8144	3.19836	0.887625
260.6	6.30453	37.94	11.52	3.6619	16.4616	3.598	0.865474
260.8	6.31126	41.51	12.62	3.49107	14.5139	3.47222	0.861429
261	6.31799	42	12.55	3.51796	14.4761	3.47305	0.878772
261.2	6.32472	44.03	12.96	4.0305	17.2923	3.90427	0.873798
261.4	6.33145	37.17	11.58	2.99424	13.5781	2.72138	0.905423
261.6	6.33818	41.34	11.98	3.5463	16.22	3.43682	0.862916
261.8	6.34491	42.12	12.52	4.36488	19.1901	4.24126	0.878392
262	6.35164	41.33	11.91	3.94394	18.5391	3.87599	0.862673
262.2	6.35837	40.29	12.05	3.85518	16.6768	3.75381	0.865482
262.4	6.3651	39.22	12.21	3.83821	15.669	3.743	0.869077
262.6	6.37183	42.12	12.17	3.37851	15.1104	3.01702	0.881717
262.8	6.37856	36.96	11.25	2.43355	10.8779	2.29104	0.894357
263	6.38529	42.76	12.35	3.95754	17.3169	3.96308	0.868012
263.2	6.39202	41.82	12.36	3.59026	15.5404	3.4709	0.870402
263.4	6.39875	39.3	12.19	3.8731	16.7598	3.76297	0.875928
263.6	6.40548	37.83	11.89	1.9072	7.76989	1.89157	0.885482
263.8	6.41221	34.96	11.09	4.34635	20.0127	4.26146	0.883964
264	6.41894	36.19	12.02	3.1079	12.6228	2.94298	0.910581
264.2	6.42567	40.06	12.01	4.67659	20.3047	4.55679	0.866261
264.4	6.4324	40.75	11.99	4.16031	18.5262	4.07563	0.869548
264.6	6.43913	37.2	11.59	2.11519	8.82294	2.07747	0.872881
264.8	6.44586	38.3	11.67	2.95847	12.3731	2.94001	0.871076
265	6.45259	39.31	11.68	4.19262	19.0691	4.14227	0.872085
265.2	6.45932	39.97	11.55	4.39157	19.741	4.22042	0.87485
265.4	6.46605	39.28	11.73	3.75562	15.9027	3.82979	0.866667
265.6	6.47278	38.03	11.56	3.82471	17.2393	3.69413	0.879004
265.8	6.47951	36.44	11.08	3.76159	18.9729	3.62839	0.886651
266	6.48624	39.03	11.8	3.03698	13.2603	2.98054	0.869796
266.2	6.49297	36.79	11.29	4.44268	19.6315	4.32666	0.878023
266.4	6.4997	35.53	11.08	4.57026	20.6051	4.4359	0.878613
266.6	6.50643	34.92	10.79	3.98793	18.6357	3.7819	0.900613
266.8	6.51316	35.59	10.74	3.11909	14.2817	3.00331	0.885523
267	6.51989	34.9	10.74	4.36138	20.3246	4.21188	0.885903
267.2	6.52662	33.18	10.31	4.25964	20.0068	4.24273	0.88008
267.4	6.53335	37.38	11.43	4.38444	19.0582	4.21292	0.882829
267.6	6.54008	32.75	10.47	3.82135	17.3808	3.73202	0.88996
267.8	6.54681	30.6	9.526	3.65977	17.6128	3.55733	0.892008
268	6.55354	31.57	9.77	6.37984	30.1972	6.24909	0.892753
268.2	6.56027	29.84	9.488	5.15255	25.5773	4.9895	0.890253
268.4	6.567	30.58	9.717	4.89589	23.1232	4.76629	0.891159
268.6	6.5762	31.24	9.867	4.49733	21.6815	4.3105	0.897833
268.8	6.5854	32.04	9.927	3.82554	18.4299	3.709	0.885701
269	6.5946	30.2	9.692	4.97723	23.6427	4.74606	0.899139
269.2	6.6038	31.54	10.12	5.31466	25.2586	5.14655	0.894891
269.4	6.613	31.85	10.08	4.71974	22.8351	4.57352	0.891208
269.6	6.6222	32.55	9.981	3.02524	14.0589	2.91535	0.880523
269.8	6.6314	32.77	10.06	3.67997	19.3868	3.46913	0.894673
270	6.6406	31.97	10.37	3.48338	15.2689	3.43505	0.904574
270.2	6.6498	33.4	10.65	4.56884	20.5538	4.42029	0.897541
270.4	6.659	33.61	10.81	3.61588	16.5637	3.56953	0.879104
270.6	6.6682	33.16	10.7	4.51445	20.3873	4.36416	0.896026
270.8	6.6774	37.29	11.35	3.82081	16.7052	3.8343	0.878769
271	6.6866	38.7	12.39	2.90298	11.74	2.81695	0.897245
271.2	6.6958	39.36	12.23	2.81455	12.4726	2.69157	0.876196
271.4	6.705	37.88	12.22	2.5066	10.1721	2.46701	0.900581
271.6	6.7142	34.11	10.46	4.66504	22.1463	4.54065	0.882722
271.8	6.7234	34.66	10.57	4.1803	19.0952	4.01139	0.876358
272	6.7326	34.29	10.45	4.68642	22.2037	4.60587	0.878513
272.2	6.7418	38.72	11.82	4.04398	17.5463	4.12616	0.870617
272.4	6.751	38.8	11.5	4.13559	19.2028	4.0678	0.87037
272.6	6.7602	34.26	10.65	4.01428	18.9371	3.9926	0.875497
272.8	6.7694	40.15	11.92	3.5972	14.9758	3.58317	0.884615
273	6.7786	34.89	10.69	3.54928	16.8768	3.41304	0.87845
273.2	6.7878	35.53	10.93	4.09744	18.7692	4.04808	0.878068
273.4	6.797	34.42	10.72	4.11243	18.7745	4.0809	0.880102
273.6	6.8062	34.3	10.47	4.01509	17.9761	4.19337	0.885809
273.8	6.8154	33.83	10.41	4.43476	23.142	4.30584	0.891515
274	6.8246	31.56	10.11	4.25479	19.6171	4.02553	0.895122
274.2	6.8338	32.87	10.49	4.0259	17.6907	4.06115	0.881754
274.4	6.843	30.56	9.842	4.09174	18.9064	4.02187	0.884819
274.6	6.8522	29.67	9.822	4.71855	21.7255	4.57484	0.903804
274.8	6.8614	28.42	9.431	4.39198	21.6433	4.20976	0.906429
275	6.8706	30.72	9.831	4.76222	21.8407	4.67411	0.891866
275.2	6.8798	29.03	9.084	4.94151	25.6273	4.79225	0.898569
275.4	6.889	36.75	11.37	4.6499	21.1973	4.48276	0.884081
275.6	6.8982	29.45	9.551	5.08905	23.9867	4.90788	0.89781
275.8	6.9074	28.92	9.052	4.58792	23.0622	4.33612	0.905517
276	6.9166	29.76	9.612	4.8045	21.9495	4.73366	0.904872
276.2	6.9258	30.56	9.497	4.27904	20.6586	4.23867	0.894319
276.4	6.935	28.88	9.316	4.3723	21.2742	4.15512	0.906
276.6	6.94453	30.51	9.728	4.88106	22.9231	4.77127	0.894535
276.8	6.95407	28.95	9.181	4.86285	23.0737	4.78291	0.89013
277.2	6.97313	30.01	9.811	5.49082	24.9008	5.51065	0.891
277.4	6.98267	27.97	8.823	3.87103	19.1042	3.73253	0.898298
277.6	6.9922	28.75	9.18	5.84394	31.191	5.6345	0.897959
277.8	7.00173	29.13	9.55	3.58033	15.3979	3.62827	0.90327
278	7.01127	30.18	9.531	5.59494	26.7291	5.37215	0.900094
278.2	7.0208	28.46	9.174	6.24254	30.3694	6.05597	0.899261
278.4	7.03033	30.54	9.8	5.53746	27.5089	5.38645	0.901214
278.6	7.03987	31.1	9.666	5.07557	24.6252	4.8821	0.89226
278.8	7.0494	30.43	9.99	4.80816	22.5855	4.6527	0.904028
279.2	7.06847	31.42	9.73	5.4665	27.2693	5.28445	0.898923
279.4	7.078	32.43	10.04	4.93861	22.9545	4.85149	0.890204
279.6	7.08753	30.1	9.7	5.50799	25.6957	5.31083	0.901895
279.8	7.09707	31.39	9.87	4.1769	19.5276	3.87927	0.899865
280	7.1066	31.87	9.877	5.23566	24.7541	5.04611	0.893401
280.2	7.11613	32.53	10.29	4.75	22.8498	4.56276	0.900226
280.4	7.12567	33.06	10.47	5.23154	23.567	5.01877	0.900873
280.6	7.1352	34.93	10.83	3.67713	15.8072	3.65659	0.879485
280.8	7.14473	31.96	10.08	5.0342	23.2	4.88696	0.896797
281	7.15427	31.28	10	4.8866	22.3156	4.81761	0.88642
281.2	7.1638	31.31	9.928	5.32559	26.8898	5.13499	0.896951
281.4	7.17333	31.98	9.961	5.26055	24.5693	5.17901	0.890486
281.6	7.18287	30.96	10.29	3.11031	12.7971	3.07945	0.908316
281.8	7.1924	30.7	9.286	4.99352	23.765	4.82886	0.886973
282	7.20193	31.41	10.12	3.33791	14.9644	3.31809	0.904288
282.2	7.21147	30.87	9.985	3.56224	16.6199	3.43776	0.893885
282.4	7.221	30.54	9.751	5.71204	26.6123	5.47679	0.898053
282.6	7.23053	31.5	10.09	4.87203	22.8726	4.71382	0.896335
282.8	7.24007	33.12	10.26	4.75091	21.5659	4.63948	0.882261
283	7.2496	37.16	10.8	4.34886	19.939	4.29562	0.874435
283.2	7.25913	32.06	10.03	5.05471	23.6322	4.91388	0.895876
283.4	7.26867	37.16	11.5	3.92989	16.5873	3.88889	0.878118
283.6	7.2782	35.09	10.84	4.49344	20.0834	4.38617	0.881341
283.8	7.28773	38.02	11.54	3.84456	16.4888	3.67641	0.87212
284	7.29727	37.59	11.26	3.77088	17.7457	3.71929	0.875722
284.2	7.3068	38.54	11.55	3.67867	16.3477	3.62599	0.868039
284.4	7.31633	40.18	11.9	3.19529	14.2781	3.1193	0.862363
284.6	7.32587	35.98	11.6	1.97172	8.84525	1.65357	0.91924
284.8	7.3354	40.88	12.08	2.63736	11.1264	2.57555	0.857778
285	7.34493	41.5	12.5	2.32196	9.82429	2.2739	0.865909
285.2	7.35447	40.92	12.14	3.62007	15.7483	3.48028	0.876667
285.4	7.364	40.14	12.03	3.71064	16.7181	3.53192	0.874247
285.6	7.37353	38.47	11.55	4.21091	19.5564	4.16364	0.872926
285.8	7.38307	39.11	11.73	4.07382	18.7918	3.99721	0.871951
286	7.3926	39.81	12.27	2.55414	11.6561	2.51946	0.893258
286.2	7.40213	38.64	11.58	4.13166	19.1223	4.01254	0.886719
286.4	7.41167	37.52	11.17	3.98801	18.3407	3.94006	0.871097
286.6	7.4212	37.69	11.63	1.80804	7.12879	1.93191	0.889597
286.8	7.43073	38.65	11.37	3.0324	13.3873	3.00759	0.872896
287	7.44027	36.02	10.72	3.14223	15.3652	2.94893	0.891993
287.2	7.4498	41.4	12.28	4.3062	18.7938	4.26402	0.87636
287.4	7.45933	37.2	11.2	3.18833	14.6824	3.07238	0.873197
287.6	7.46887	37.19	11.63	3.83993	16.4518	3.76167	0.885343
287.8	7.4784	36.94	11.19	4.16651	18.4057	4.06132	0.886179
288	7.48793	39.8	11.51	2.88788	12.3426	2.81488	0.871187
288.2	7.49747	38.51	11.66	3.74191	16.7218	3.67721	0.875367
288.4	7.507	40.15	11.86	4.29184	19.4461	4.20191	0.871368
288.6	7.51653	40.64	12.04	4.36015	19.5789	4.21805	0.871658
289	7.5356	38.93	11.88	3.99139	18.384	3.80446	0.889481
289.2	7.54513	38.79	12.07	4.15731	18.3692	4.01678	0.886423
289.4	7.55467	41.12	12.04	3.46918	15.4555	3.37698	0.862278
289.6	7.5642	40.25	12.26	4.43127	17.2509	3.98909	0.86144
289.8	7.57373	42.9	12.95	2.49658	11.6857	2.39322	0.876022
290	7.58327	43.2	12.56	1.87882	7.97647	1.99118	0.881093
290.2	7.5928	47.13	13.83	3.34618	13.9123	3.30765	0.852599
290.4	7.60233	42.25	12.76	3.32033	14.4197	3.14299	0.881093
290.6	7.61187	50.74	14.65	3.40362	13.7775	3.31177	0.856934
290.8	7.6214	46.61	13.08	3.27254	16.7725	3.2249	0.853455
291	7.63093	47.97	14	3.16127	13.2993	3.12607	0.856494
291.2	7.64047	41.35	12.55	4.1244	17.7444	4.11483	0.868771
291.4	7.65	46.29	13.76	3.5791	15.1656	3.46946	0.864263
291.6	7.66047	46.75	14.1	2.90766	11.9112	2.81317	0.870865
291.8	7.67093	42.88	13.33	3.35602	14.181	3.29469	0.869467
292	7.6814	46.79	13.63	3.71637	15.4765	3.80605	0.858984
292.2	7.69186	43.14	12.83	2.24494	9.9014	2.09652	0.886757
292.4	7.70233	45.93	13.46	3.24402	13.6503	3.19481	0.862123
292.6	7.71279	44.81	13.33	3.32934	14.6517	3.2266	0.866412
292.8	7.72325	43.07	13.12	3.63989	15.0106	3.55851	0.878176
293	7.73372	46.43	13.44	3.61338	15.5019	3.56258	0.862609
293.2	7.74419	42.81	12.67	3.16703	13.2029	3.1064	0.857587
293.4	7.75465	43.52	13.28	3.26243	13.3512	3.19816	0.871411
293.6	7.76512	40.46	12.87	2.38583	10.4387	2.83183	0.886792
293.8	7.77558	44.73	13.45	3.29058	14.3623	3.17754	0.86431
294	7.78605	45.17	13.68	3.19988	13.2302	3.11572	0.886792
294.2	7.79651	43.06	12.92	3.18835	13.7239	3.06973	0.859485
294.4	7.80698	44.4	13.09	3.37168	14.5706	3.53272	0.879884
294.6	7.81744	43.95	12.93	3.09694	13.9541	2.99107	0.861407
294.8	7.82791	44.6	12.81	3.08721	13.425	3.00211	0.857835
295	7.83837	44.1	12.42	2.85052	12.3916	2.70553	0.858425
295.2	7.84884	46.13	13.73	3.62199	15.6364	3.50529	0.872738
295.4	7.8593	43.86	13.35	3.63021	15.2448	3.54629	0.867503
295.6	7.86977	44.2	12.9	2.48612	11.106	2.33955	0.881323
295.8	7.88023	44.64	13.48	3.41289	13.2932	3.38173	0.859686
296	7.8907	43.81	12.98	3.35711	14.6816	3.32909	0.858072
296.2	7.90116	45.99	13.65	3.16366	13.4476	3.08063	0.85791
296.4	7.91163	41.9	12.98	3.68753	16.2285	3.60459	0.879884
296.6	7.92209	43.7	13.14	3.20472	13.622	3.09509	0.858121
296.8	7.93256	43.77	13.48	3.41771	13.9678	3.34004	0.865663
297	7.94302	45.71	13.56	3.51755	15.1035	3.41134	0.872691
297.2	7.95349	43.87	13.24	3.05629	13.4876	2.90899	0.873418
297.4	7.96395	44.77	13.35	3.53285	14.5786	3.48042	0.85653
297.6	7.97442	40.77	12.23	2.97788	12.7784	2.86089	0.874181
297.8	7.98488	40.24	12.47	3.18019	13.4009	3.08174	0.869797
298	7.99535	38.69	11.67	2.89395	14.0282	2.66272	0.886325
298.2	8.00582	42.29	12.66	3.32078	13.6877	3.226	0.874294
298.4	8.01628	39.79	12.41	3.46382	15.6829	3.3252	0.880807
298.6	8.02675	46.6	13.72	4.11224	17.473	4.04862	0.86768
298.8	8.03721	38.79	12.1	2.52022	11.7992	2.28034	0.909786
299	8.04767	38.67	12.53	3.42523	13.5004	3.42941	0.87637
299.2	8.05814	36.28	11.4	4.61061	20.4509	4.45623	0.891071
299.4	8.0686	37.41	11.62	4.51647	19.899	4.49256	0.883205
299.6	8.07907	37.41	11.88	4.41533	19.623	4.39431	0.880802
299.8	8.08953	36.15	11.99	2.30784	8.86275	2.42157	0.909582
300	8.1	46.6	13.72	3.73555	15.8724	4.49836	0.892727
